# Supplementary material for: A Lassa virus mRNA vaccine confers protection but does not require neutralizing antibody in a guinea pig model of infection
Source: Nat Commun. 2023 Sep 12;14:5603. doi: 10.1038/s41467-023-41376-6 (PMC10497546; doi:10.1038/s41467-023-41376-6)
Supplement: Supplementary file 3 — Source Data [file 41467_2023_41376_MOESM3_ESM.zip]

Archive with 80 entries (66 files):
- Manuscript Source Data/
- __MACOSX/._Manuscript Source Data
- Manuscript Source Data/.DS_Store
- __MACOSX/Manuscript Source Data/._.DS_Store
- Manuscript Source Data/Figure 7/
- __MACOSX/Manuscript Source Data/._Figure 7
- Manuscript Source Data/Figure 6/
- __MACOSX/Manuscript Source Data/._Figure 6
- Manuscript Source Data/Figure 1/
- __MACOSX/Manuscript Source Data/._Figure 1
- Manuscript Source Data/Figure 4/
- __MACOSX/Manuscript Source Data/._Figure 4
- Manuscript Source Data/Figure 3/
- __MACOSX/Manuscript Source Data/._Figure 3
- Manuscript Source Data/Figure 2/
- __MACOSX/Manuscript Source Data/._Figure 2
- Manuscript Source Data/Figure 5/
- __MACOSX/Manuscript Source Data/._Figure 5
- Manuscript Source Data/Figure 7/Figure 7.pptx
- __MACOSX/Manuscript Source Data/Figure 7/._Figure 7.pptx
- Manuscript Source Data/Figure 6/1901003-E1 Clinical Data (1).xlsx
- __MACOSX/Manuscript Source Data/Figure 6/._1901003-E1 Clinical Data (1).xlsx
- Manuscript Source Data/Figure 6/Figure 6.pptx
- __MACOSX/Manuscript Source Data/Figure 6/._Figure 6.pptx
- Manuscript Source Data/Figure 1/Figure 1.pptx
- __MACOSX/Manuscript Source Data/Figure 1/._Figure 1.pptx
- Manuscript Source Data/Figure 4/LASV Vacc_37.7H_PF.txt
- Manuscript Source Data/Figure 4/PF_22.5D 3.3B.txt
- Manuscript Source Data/Figure 4/Figure 4.pptx
- __MACOSX/Manuscript Source Data/Figure 4/._Figure 4.pptx
- Manuscript Source Data/Figure 4/GPmperP-10ug only Data 2 GPmperP- grouped .txt
- Manuscript Source Data/Figure 4/LASV Vacc_37.7H_WT.txt
- Manuscript Source Data/Figure 4/Data 2 GPmperP- grouped .txt
- Manuscript Source Data/Figure 4/Data 3 - grouped .txt
- Manuscript Source Data/Figure 4/Data 1 - grouped .txt
- Manuscript Source Data/Figure 4/Data 4 GPmperP- grouped .txt
- Manuscript Source Data/Figure 4/Copy of Data 1.txt
- Manuscript Source Data/Figure 4/Data 1.txt
- Manuscript Source Data/Figure 3/Figure 3.pptx
- __MACOSX/Manuscript Source Data/Figure 3/._Figure 3.pptx
- Manuscript Source Data/Figure 3/Data 1.txt
- Manuscript Source Data/Figure 2/Figure 2.pptx
- __MACOSX/Manuscript Source Data/Figure 2/._Figure 2.pptx
- Manuscript Source Data/Figure 2/Figure 2A/
- __MACOSX/Manuscript Source Data/Figure 2/._Figure 2A
- Manuscript Source Data/Figure 2/.DS_Store
- __MACOSX/Manuscript Source Data/Figure 2/._.DS_Store
- Manuscript Source Data/Figure 2/Figure 2C/
- __MACOSX/Manuscript Source Data/Figure 2/._Figure 2C
- Manuscript Source Data/Figure 2/Figure 2D/
- __MACOSX/Manuscript Source Data/Figure 2/._Figure 2D
- Manuscript Source Data/Figure 2/Figure 2E/
- __MACOSX/Manuscript Source Data/Figure 2/._Figure 2E
- Manuscript Source Data/Figure 2/Figure 2B/
- __MACOSX/Manuscript Source Data/Figure 2/._Figure 2B
- Manuscript Source Data/Figure 2/Figures 2F-G/
- __MACOSX/Manuscript Source Data/Figure 2/._Figures 2F-G
- Manuscript Source Data/Figure 5/Figure 5H - LII GP prefusion NK %MIP-1b+.txt
- Manuscript Source Data/Figure 5/.DS_Store
- __MACOSX/Manuscript Source Data/Figure 5/._.DS_Store
- Manuscript Source Data/Figure 5/Figure 5E - LII GP-link NK %CD107a+.txt
- Manuscript Source Data/Figure 5/Figure 5D - LIV GP-prefusion ADCP.txt
- Manuscript Source Data/Figure 5/Figure 5.pptx
- __MACOSX/Manuscript Source Data/Figure 5/._Figure 5.pptx
- Manuscript Source Data/Figure 5/Figure 5B - LIV GP prefusion ADNP.txt
- Manuscript Source Data/Figure 5/Figure 5C - LIV GP-link ADCP.txt
- Manuscript Source Data/Figure 5/Figure 5I - LIV GP-link ADCD.txt
- Manuscript Source Data/Figure 5/Figure 5A - LIV GP-link ADNP.txt
- Manuscript Source Data/Figure 5/Figure 5J - LIV GP prefusion ADCD.txt
- Manuscript Source Data/Figure 5/Figure 5G - LII GP-link NK NK %MIP-1b+.txt
- Manuscript Source Data/Figure 5/Figure 5F - LII GP-prefusion NK %CD107a+.txt
- Manuscript Source Data/Figure 2/Figure 2A/Copy of Copy of Ward ELISA Means_plus postchal.txt
- Manuscript Source Data/Figure 2/Figure 2A/Average-Mod 1 repeat study values - Ksiazek antigen.txt
- Manuscript Source Data/Figure 2/Figure 2C/add 37 7HAdd ControlsWard ELISA IgG 0 095 titers.txt
- Manuscript Source Data/Figure 2/Figure 2D/Clade 2 Antigen - individual.txt
- Manuscript Source Data/Figure 2/Figure 2E/Clade 5 Antigen - individual.txt
- Manuscript Source Data/Figure 2/Figures 2F-G/20200730 Neutralization assay (1).xlsx
- __MACOSX/Manuscript Source Data/Figure 2/Figures 2F-G/._20200730 Neutralization assay (1).xlsx
- Manuscript Source Data/Figure 2/Figures 2F-G/20200811 Neutralization assay (1).xlsx
- __MACOSX/Manuscript Source Data/Figure 2/Figures 2F-G/._20200811 Neutralization assay (1).xlsx
