# Supplementary material for: A Lassa virus mRNA vaccine confers protection but does not require neutralizing antibody in a guinea pig model of infection
Source: Nat Commun. 2023 Sep 12;14:5603. doi: 10.1038/s41467-023-41376-6 (PMC10497546; doi:10.1038/s41467-023-41376-6)
Supplement: Supplementary file 3 — Source Data [file 41467_2023_41376_MOESM3_ESM.zip › Manuscript Source Data/Figure 6/1901003-E1 Clinical Data (1).xlsx]

## Sheet: Weights and Temps
Weight/ABS	0	1	2	3	4	5	6	7	8	9	10	11	12	13	14	15	16	17
Group A
M1-W-10-1	570.1	577.8	576.5	576.6	578	576.6	579.4	576.6	577.9	566	549.4	552.3	565.7	571.2	570.5	571.4	563.9	594.1
M1-W-10-2	608.1	591.2	595.7	604.2	602.4	610.8	597.4	599.3	602.5	600.3	584.9	573.3	569.4	564.1	571.6	588.6	590.4	579.1
M1-W-10-3	530.3	538.5	547.3	546.9	543.1	538.6	527.9	543.1	542.6	545.7	546.8	560	557.2	558.6	558.8	556.4	557.7	562.9
M1-W-10-4	585.1	576.6	576.7	581.5	579	568.5	563.2	559.1	569.2	560.5	546.7	542.8	535.3	536.2	546.5	545.2	555.3	566.6
M1-W-10-5	545.3	547.8	554.5	545.4	537.6	542.8	536.7	541	540.4	548.5	544.8	555.1	548.9	540.6	537.3	528.7	543.4	549.3
Group B
M1-W-50-1	563.7	553.1	548.5	540.9	557.7	559.7	560.3	521.9	551.7	550.1	541.4	540.4	550	551.4	571.3	587.1	584.3	586.6
M1-W-50-2	592.4	578.2	576.4	573.1	568.8	573.6	573.7	540.6	576.2	572.2	565.8	567.9	572.2	558.5	579.5	592.2	594.5	593.7
M1-W-50-3	579.1	564.1	577.7	576.8	564.6	571.1	565.6	529.2	545.6	540.8	540.3	539.2	537.8	543.2	548.5	563.1	562.6	567
M1-W-50-4	569.5	553.2	559	565.7	560.5	558.3	558.8	520.2	548.4	557.7	550.6	558.6	556.2	556.7	551.6	574.8	573.9	574.3
M1-W-50-5	539.5	530.8	521.6	518.6	511.3	518	519.4	489	553.4	507.8	499.5	491.6	505.1	517.4	513	533.6	531.2	532.8
Group C
M1-P-10-1	522.3	524.5	546	537.8	546.9	541	543.1	506.7	540.3	552.3	550.4	564.2	565.1	557.8	543	533.2	553.2	561.7
M1-P-10-2	616.9	621.7	631	634.7	628.2	622.6	624.6	596.1	596.7	603.4	600.9	617.9	634.1	627.4	626.4	625.2	612.8	633.5
M1-P-10-3	536	514.4	536	537.4	534	538.1	536.7	503.8	529.9	527.8	524.4	529.9	536.2	539.4	544.3	551.7	554.8	549.8
M1-P-10-4	648.5	622.1	625.6	630.9	642	641.3	630.2	596.2	620.2	610.2	600.3	583.3	579.9	582.5	591.8	599	592.1	587.1
M1-P-10-5	530.2	509.8	530	523.5	528.2	531.2	510.9	481.6	502.7	501.3	499.9	491.6	497.8	498.4	491.9	486.3	509.2	517.4
Group D
M1-P-50-1	525.1	515.3	525	529.6	523.6	526.9	522.8	487	475.2	456.9	432	482	514.2	519.5	502.3	553.5	534.5	554.2
M1-P-50-2	545.8	544.6	559.6	552.3	557	553.5	566.6	520	501.7	485.1	514.3	539	546.6	534.1	545.1	561	567.4	567.8
M1-P-50-3	553.3	550.8	539.5	554.6	552.1	548.6	548.4	514.1	502.2	482	472	478.4	491.6	482.4	512.9	576.8	571	571
M1-P-50-4	600.1	576.5	576.4	581.6	583.5	573.9	570.9	541.3	517.9	495.2	471.8	--
M1-P-50-5	524.2	510.6	515.9	520.5	506	514.7	508.7	484	476	456	485.3	492	497.8	491.1	483.5	520.6	526.7	528.2
Group E
M1-C-1	514	483.6	511.8	522.7	511.7	524.1	515.9	486.9	479.8	468.3	441.7	415.2
M1-C-3	544.5	515	530.2	540.6	514.5	541.3	537.6	509.4	509.4	502.7	500.1	493.9	482.7	464.1	440.4	426.6
M1-C-4	553.5	515.5	544.9	551.1	512.6	552.5	532.9	509.9	491.1	472.8	461.4	467.7	458.3	442.9
M1-C-5	567.1	542.9	569	571.1	525.1	575.7	550.2	525	533.6	510.9	494.1	473.6	457.5
M1-C-6	598.2	573	591.9	592	572.7	581.6	562.5	542.8	527.6	515.4	497.1	482.7	468.5
M1-C-7	549.3	528.3	545	544.2	532.6	537.1	531.7	523.6	511.7	494.3	480.7	473	463	443.8
Weight/% Original	0	1	2	3	4	5	6	7	8	9	10	11	12	13	14	15	16	17
Group A
M1-W-10-1	1	1.01351	1.01123	1.0114	1.01386	1.0114	1.01631	1.0114	1.01368	0.992808	0.963691	0.968777	0.992282	1.00193	1.0007	1.00228	0.989125	1.0421
M1-W-10-2	1	0.972209	0.979609	0.993587	0.990627	1.00444	0.982404	0.985529	0.990791	0.987173	0.961848	0.942773	0.936359	0.927643	0.939977	0.967933	0.970893	0.95231
M1-W-10-3	1	1.01546	1.03206	1.0313	1.02414	1.01565	0.995474	1.02414	1.02319	1.02904	1.03111	1.05601	1.05073	1.05337	1.05374	1.04922	1.05167	1.06147
M1-W-10-4	1	0.985473	0.985643	0.993847	0.989574	0.971629	0.962571	0.955563	0.972825	0.957956	0.93437	0.927705	0.914886	0.916425	0.934028	0.931807	0.949069	0.968381
M1-W-10-5	1	1.00458	1.01687	1.00018	0.985879	0.995415	0.984229	0.992114	0.991014	1.00587	0.999083	1.01797	1.0066	0.991381	0.985329	0.969558	0.996516	1.00734
Average	1	0.998247	1.00508	1.00606	1.00081	0.999707	0.988198	0.993749	0.998301	0.994569	0.978021	0.982646	0.980171	0.978149	0.982756	0.984159	0.991454	1.00632	0.0440972
Group B
M1-W-50-1	1	0.981196	0.973035	0.959553	0.989356	0.992904	0.993968	0.925847	0.978712	0.975874	0.96044	0.958666	0.975696	0.97818	1.01348	1.04151	1.03654	1.04062
M1-W-50-2	1	0.97603	0.972991	0.967421	0.960162	0.968265	0.968433	0.912559	0.972654	0.965901	0.955098	0.958643	0.965901	0.942775	0.978224	0.999662	1.00354	1.00219
M1-W-50-3	1	0.974098	0.997582	0.996028	0.974961	0.986185	0.976688	0.913832	0.942152	0.933863	0.932999	0.9311	0.928682	0.938007	0.947159	0.972371	0.971508	0.979106
M1-W-50-4	1	0.971378	0.981563	0.993327	0.984197	0.980334	0.981212	0.913433	0.96295	0.97928	0.966813	0.98086	0.976646	0.977524	0.968569	1.00931	1.00773	1.00843
M1-W-50-5	1	0.983874	0.966821	0.96126	0.947729	0.960148	0.962743	0.906395	1.02576	0.941242	0.925857	0.911214	0.936237	0.959036	0.95088	0.989064	0.984615	0.987581
Average	1	0.977315	0.978399	0.975518	0.971281	0.977567	0.976609	0.914413	0.976446	0.959232	0.948242	0.948097	0.956633	0.959105	0.971663	1.00238	1.00079	1.00359	0.0258094
Group C
M1-P-10-1	1	1.00421	1.04538	1.02968	1.0471	1.0358	1.03982	0.970132	1.03446	1.05744	1.0538	1.08022	1.08195	1.06797	1.03963	1.02087	1.05916	1.07544
M1-P-10-2	1	1.00778	1.02286	1.02885	1.01832	1.00924	1.01248	0.966283	0.967256	0.978116	0.974064	1.00162	1.02788	1.01702	1.0154	1.01345	0.993354	1.02691
M1-P-10-3	1	0.959701	1	1.00261	0.996269	1.00392	1.00131	0.939925	0.988619	0.984701	0.978358	0.988619	1.00037	1.00634	1.01549	1.02929	1.03507	1.02575
M1-P-10-4	1	0.959291	0.964688	0.97286	0.989977	0.988897	0.971781	0.919352	0.956361	0.940941	0.925675	0.89946	0.894217	0.898227	0.912567	0.92367	0.91303	0.90532
M1-P-10-5	1	0.961524	0.999623	0.987363	0.996228	1.00189	0.963599	0.908336	0.948133	0.945492	0.942852	0.927197	0.938891	0.940023	0.927763	0.917201	0.960392	0.975858
Average	1	0.978502	1.00651	1.00427	1.00958	1.00795	0.997798	0.940806	0.978966	0.981338	0.97495	0.979424	0.988662	0.985916	0.98217	0.980897	0.992202	1.00185	0.0555244
Group D
M1-P-50-1	1	0.981337	0.99981	1.00857	0.997143	1.00343	0.99562	0.927442	0.90497	0.87012	0.8227	0.91792	0.979242	0.989335	0.95658	1.05408	1.0179	1.05542
M1-P-50-2	1	0.997801	1.02528	1.01191	1.02052	1.01411	1.03811	0.95273	0.919201	0.888787	0.942287	0.987541	1.00147	0.978564	0.998717	1.02785	1.03957	1.04031
M1-P-50-3	1	0.995482	0.975059	1.00235	0.997831	0.991506	0.991144	0.929152	0.907645	0.871137	0.853063	0.86463	0.888487	0.87186	0.926984	1.04247	1.03199	1.03199
M1-P-50-4	1	0.960673	0.960507	0.969172	0.972338	0.956341	0.951341	0.902016	0.863023	0.825196	0.786202	--
M1-P-50-5	1	0.974056	0.984166	0.992942	0.96528	0.981877	0.970431	0.923312	0.90805	0.869897	0.925792	0.938573	0.949638	0.936856	0.922358	0.993132	1.00477	1.00763
Average	1	0.98187	0.988965	0.996988	0.990623	0.989452	0.989329	0.926931	0.900578	0.865027	0.866009	0.927166	0.954708	0.944154	0.95116	1.02938	1.02356	1.03384	0.0264448
Group E
M1-C-1	1	0.940856	0.99572	1.01693	0.995525	1.01965	1.0037	0.947276	0.933463	0.911089	0.859339	0.807782
M1-C-3	1	0.945822	0.973737	0.992837	0.944904	0.994123	0.987328	0.935537	0.935537	0.923232	0.918457	0.907071	0.886501	0.852342	0.808815	0.783471
M1-C-4	1	0.931346	0.984463	0.995664	0.926107	0.998193	0.962782	0.921229	0.887263	0.854201	0.833604	0.844986	0.828004	0.800181
M1-C-5	100587	0.957327	1.00335	1.00705	0.925939	1.01516	0.970199	0.925763	0.940928	0.900899	0.871275	0.835126	0.806736
M1-C-6	1	0.957874	0.989468	0.989636	0.957372	0.97225	0.940321	0.907389	0.881979	0.861585	0.830993	0.806921	0.783183
M1-C-7	1	0.96177	0.992172	0.990715	0.969598	0.97779	0.967959	0.953213	0.931549	0.899873	0.875114	0.861096	0.842891	0.807937
Average	20118.2	0.950828	0.988638	0.995181	0.944784	0.991504	0.965718	0.928626	0.918453	0.891813	0.864797	0.84383	0.829463	0.820153	0.808815	0.783471
Temp	0	1	2	3	4	5	6	7	8	9	10	11	12	13	14	15	16	17
Group A
M1-W-10-1	39.5	39.3	39.3	39.2	39	39.1	39.2	39.3	39.8	40.1	39.8	39.4	39.5	39	38.7	38.6	38.6	38.8
M1-W-10-2	39.3	38.8	38.9	38.8	38.6	38.7	39	39	39.5	39.9	40	40.3	40.2	39.7	39.1	38.7	38.6	38.6
M1-W-10-3	39.1	39.5	39.6	39.4	39.4	39.4	39.5	39.6	39.5	39.9	39.8	39.5	39.6	39.6	39	39.3	39	39.6
M1-W-10-4*	36.2	36.1	36	36	36	36.1	36.6	36.5	36.8	37.1	37.3	37.1	36.7	37.2	36.9	36.5	35.8	35.6
M1-W-10-5	39.6	39.8	39.7	39.7	39.5	39.3	39.4	39.3	39.7	39.8	39.7	39.5	39.6	39.5	39.1	39	39.1	39.4
Average (Excl 4)	39.375	39.35	39.375	39.275	39.125	39.125	39.275	39.3	39.625	39.925	39.825	39.675	39.725	39.45	38.975	38.9	38.825	39.1	0.316228
Group B
M1-W-50-1	39.5	39.6	39.4	39.5	39.3	39.5	39.5	39.7	39.8	40.2	40.2	40.1	40.1	39.5	38.9	39.1	39.4	39.4
M1-W-50-2	39.3	39.2	39.5	39.2	39.2	39	39.2	39.2	39.2	40	40	39.5	39.3	38.7	39	39.2	39.1	39.2
M1-W-50-3	38.6	38.5	38.6	38.6	38.6	39.1	39.2	39.7	39.4	39.5	39.3	38.7	38.3	38.6	38.5	38.8	38.5	38.5
M1-W-50-4	39.4	39	39.1	39	38.9	39	38.9	39.3	39.4	39.5	39.2	38.8	39.1	39	39	38.9	39.2	38.9
M1-W-50-5	39.3	39	39.3	39.1	39	39.2	39.8	39.8	39.4	40.2	39.9	39.9	39.4	38.8	39	38.5	38.7	38.5
Average	39.22	39.06	39.18	39.08	39	39.16	39.32	39.54	39.44	39.88	39.72	39.4	39.24	38.92	38.88	38.9	38.98	38.9	0.273861
Group C
M1-P-10-1	39	38.8	38.9	39	38.8	38.8	39	38.5	38.4	38.5	38.7	38.7	39	39	38.7	39	38.8	38.9
M1-P-10-2	39	39.1	39	39.1	39	39.2	39.3	39.8	40	40	39.5	38.8	39	38.9	38.7	38.9	38.6	38.7
M1-P-10-3	39.2	39.6	39.4	39.5	39.5	39.6	39.8	39.8	39.7	39.6	39.4	39.5	39.4	39.1	39.2	39.4	39.4	39.3
M1-P-10-4	39.6	39.4	39.3	39.1	38.8	39.3	39.5	39.4	39.8	40.2	40.4	40.1	40.3	39.8	39.7	39.3	38.7	38.5
M1-P-10-5	39.8	39.3	39.4	39.5	39.2	39.5	39.8	39.9	39.9	40.4	40.2	40.3	40.4	40.1	38.6	39.3	39.3	38.8
Average	39.32	39.24	39.2	39.24	39.06	39.28	39.48	39.48	39.56	39.74	39.64	39.48	39.62	39.38	38.98	39.18	38.96	38.84	0.216795
Group D
M1-P-50-1	39	39.3	39.2	39.4	39.2	39.5	39.4	39.8	39.8	39.1	39	39.5	39.2	39.2	38.7	39.23	39.3	39.1
M1-P-50-2	39.3	39.5	39.3	39.3	39	39.7	39.4	39.5	39.5	39.1	39.5	39.3	39.5	39.2	39.1	39.5	39.5	39.6
M1-P-50-3	39.3	39.3	38.9	39.3	39.1	38.9	39.2	39.2	38.8	39.6	38.8	38.8	39	38.6	38.9	39.1	39.4	39.3
M1-P-50-4	39.5	39.1	39.1	39.3	39.2	39.3	39.6	39.8	39.8	40	39.3	--
M1-P-50-5	39.5	39.3	38.9	39.2	39	39.1	38.8	39.1	39.2	39	39.3	39.1	39.3	39.2	38.9	39.2	39.3	39.4
Average	39.32	39.3	39.08	39.3	39.1	39.3	39.28	39.48	39.42	39.36	39.18	39.175	39.25	39.05	38.9	39.2575	39.375	39.35	0.170953
Group E
M1-C-1	39.8	39.3	39.3	39.4	39.3	39.6	40.3	40.5	40.5	40.5	40.1	40.3
M1-C-3	39.5	39.4	39.2	39.1	39	38.9	39.2	39.3	39.2	39.4	39.9	40.1	39.9	40.2	40.4	39.9
M1-C-4	39.5	39.5	39.1	39.1	39.1	39.1	39.6	39.6	39.7	39.7	39.8	40.1	40.3	40.4
M1-C-5	39.8	39.4	39.3	39.6	39.2	39.1	39.6	39.7	39.66	40.1	40.3	40.6	40.4
M1-C-6	39.3	39.6	39.3	39.5	39.3	39.4	39.9	39.8	39.8	39.7	39.9	40.2	40.1
M1-C-7	39.3	39.4	39	39.1	39.6	39.6	40.1	40.3	40.4	40.3	40.5	40.6	40.1	40.3
* Malf. Trans.
Average	39.5333	39.4333	39.2	39.3	39.25	39.2833	39.7833	39.8667	39.8767	39.95	40.0833	40.3167	40.16	40.3	40.4	39.9
Score	0	1	2	3	4	5	6	7	8	9	10	11	12	13	14
Group A
M1-W-10-1	1	1	1	1	1	1	1	1	1	1	1	1	1	1	1
M1-W-10-2	1	1	1	1	1	1	1	1	1	1	1	1	1	1	1
M1-W-10-3	1	1	1	1	1	1	1	1	1	1	1	1	1	1	1
M1-W-10-4	1	1	1	1	1	1	1	1	1	1	1	1	1	1	1
M1-W-10-5	1	1	1	1	1	1	1	1	1	1	1	1	1	1	1
Group B											1	1	1
M1-W-50-1	1	1	1	1	1	1	1	1	1	1	1	1	1	1	1
M1-W-50-2	1	1	1	1	1	1	1	1	1	1	1	1	1	1	1
M1-W-50-3	1	1	1	1	1	1	1	1	1	1	1	1	1	1	1
M1-W-50-4	1	1	1	1	1	1	1	1	1	1	1	1	1	1	1
M1-W-50-5	1	1	1	1	1	1	1	1	1	1	1	1	1	1	1
Group C												1
M1-P-10-1	1	1	1	1	1	1	1	1	1	1	1	1	1	1	1
M1-P-10-2	1	1	1	1	1	1	1	1	1	1	1	1	1	1	1
M1-P-10-3	1	1	1	1	1	1	1	1	1	1	1	1	1	1	1
M1-P-10-4	1	1	1	1	1	1	1	1	1	1	1	1	1	1	1
M1-P-10-5	1	1	1	1	1	1	1	1	1	1	1	1	1	1	1
Group D
M1-P-50-1	1	1	1	1	1	1	1	1	1	1	3	1	1	1	1
M1-P-50-2	1	1	1	1	1	1	1	1	1	1	1	1	1	1	1
M1-P-50-3	1	1	1	1	1	1	1	1	1	1	1	1	1	1	1
M1-P-50-4	1	1	1	1	1	1	1	1	1	3	4	--
M1-P-50-5	1	1	1	1	1	1	1	1	1	1	1	1	1	1	1
Group E
M1-C-1	1	1	1	1	1	1	1	1	1	1	1	3
M1-C-3	1	1	1	1	1	1	1	1	1	1	1	1	1	3	3
M1-C-4	1	1	1	1	1	1	1	1	1	1	3	3	3	4
M1-C-5	1	1	1	1	1	1	1	1	1	1	2	3	3
M1-C-6	1	1	1	1	1	1	1	1	1	1	3	3	4
M1-C-7	1	1	1	1	1	1	1	1	1	1	2	3	3	3
										Scoring on weight only											2020-03-13	Day 0
																					2020-03-14	Day 1
																					2020-03-15	Day 2
																					2020-03-16	Day 3
																					2020-03-17	Day 4
																					2020-03-18	Day 5
																					2020-03-19	Day 6
																					2020-03-20	Day 7
																					2020-03-21	Day 8
																					2020-03-22	Day 9
																					2020-03-23	Day 10
																					2020-03-24	Day 11
																					2020-03-25	Day 12
																					2020-03-26	Day 13
																					2020-03-27	Day 14
																					2020-03-28	Day 15
																					2020-03-29	Day 16
																					2020-03-30	Day 17
																					2020-03-31	Day 18
																					2020-04-01	Day 19
																					2020-04-02	Day 20
Avg. Pct. Orig. Wt.	0	1	2	3	4	5	6	7	8	9	10	11	12	13	14	15	16	17			2020-04-03	Day 21
WT 10ug	1	0.998247	1.00508	1.00606	1.00081	0.999707	0.988198	0.993749	0.998301	0.994569	0.978021	0.982646	0.980171	0.978149	0.982756	0.984159	0.991454	1.00632			2020-04-04	Day 22
WT 50ug	1	0.977315	0.978399	0.975518	0.971281	0.977567	0.976609	0.914413	0.976446	0.959232	0.948242	0.948097	0.956633	0.959105	0.971663	1.00238	1.00079	1.00359			2020-04-05	Day 23
PF 10ug	1	0.978502	1.00651	1.00427	1.00958	1.00795	0.997798	0.940806	0.978966	0.981338	0.97495	0.979424	0.988662	0.985916	0.98217	0.980897	0.992202	1.00185			2020-04-06	Day 24
PF 50ug	1	0.98187	0.988965	0.996988	0.990623	0.989452	0.989329	0.926931	0.900578	0.865027	0.866009	0.927166	0.954708	0.944154	0.95116	1.02938	1.02356	1.03384			2020-04-07	Day 25
Control	1	0.950828	0.988638	0.995181	0.944784	0.991504	0.965718	0.928626	0.918453	0.891813	0.864797	0.84383	0.829463	0.820153	0.808815	0.783471					2020-04-08	Day 26
Average Temp																					2020-04-09	Day 27
WT 10ug	39.375	39.35	39.375	39.275	39.125	39.125	39.275	39.3	39.625	39.925	39.825	39.675	39.725	39.45	38.975	38.9	38.825	39.1			2020-04-10	Day 28
WT 50ug	39.22	39.06	39.18	39.08	39	39.16	39.32	39.54	39.44	39.88	39.72	39.4	39.24	38.92	38.88	38.9	38.98	38.9			2020-04-11	Day 29
PF 10ug	39.32	39.24	39.2	39.24	39.06	39.28	39.48	39.48	39.56	39.74	39.64	39.48	39.62	39.38	38.98	39.18	38.96	38.84			2020-04-12	Day 30
PF 50ug	39.32	39.3	39.08	39.3	39.1	39.3	39.28	39.48	39.42	39.36	39.18	39.175	39.25	39.05	38.9	39.2575	39.375	39.35			2020-04-13	Day 31
Control	39.5333	39.4333	39.2	39.3	39.25	39.2833	39.7833	39.8667	39.8767	39.95	40.0833	40.3167	40.16	40.3	40.4	39.9					2020-04-14	Day 32
																					2020-04-15	Day 33
																					2020-04-16	Day 34
																					2020-04-17	Day 35

## Sheet: Viremia
Viremia Count	6		9		12		15			Viremia Titer	6		9		12		15				6		9		10		12		13		14		15
	R1 (10^-1)	R2 (10^-1)	R1 (10^-1)	R2 (10^-1)	R1 (10^-1)	R2 (10^-1)	R1 (10^-1)	R2 (10^-1)			R1 (10^-1)	R2 (10^-1)	R1 (10^-1)	R2 (10^-1)	R1 (10^-1)	R2 (10^-1)	R1 (10^-1)	R2 (10^-1)			Mean	SD	Mean	SD	Mean	SD	Mean	SD	Mean	SD	Mean	SD	Mean	SD
Group A										Group A										Group A
M1-W-10-1	0	0	0	0	0	0	0	0		M1-W-10-1	0	0	0	0	0	0	0	0		M1-W-10-1	0	0	0	0			0	0					0	0
M1-W-10-2	0	0	0	0	0	0	0	0		M1-W-10-2	0	0	0	0	0	0	0	0		M1-W-10-2	0	0	0	0			0	0					0	0
M1-W-10-3	0	0	0	0	0	0	0	0		M1-W-10-3	0	0	0	0	0	0	0	0		M1-W-10-3	0	0	0	0			0	0					0	0
M1-W-10-4	0	0	0	0	0	0	0	0		M1-W-10-4	0	0	0	0	0	0	0	0		M1-W-10-4	0	0	0	0			0	0					0	0
M1-W-10-5	0	0	0	0	0	0	0	0		M1-W-10-5	0	0	0	0	0	0	0	0		M1-W-10-5	0	0	0	0			0	0					0	0
Group B										Group B										Group B	0	0	0	0			0	0					0	0
M1-W-50-1	0	0	0	0	0	0	0	0		M1-W-50-1	0	0	0	0	0	0	0	0		M1-W-50-1	0	0	0	0			0	0					0	0
M1-W-50-2	0	0	0	0	0	0	0	0		M1-W-50-2	0	0	0	0	0	0	0	0		M1-W-50-2	0	0	0	0			0	0					0	0
M1-W-50-3	0	0	0	0	0	0	0	0		M1-W-50-3	0	0	0	0	0	0	0	0		M1-W-50-3	0	0	0	0			0	0					0	0
M1-W-50-4	0	0	0	0	0	0	0	0		M1-W-50-4	0	0	0	0	0	0	0	0		M1-W-50-4	0	0	0	0			0	0					0	0
M1-W-50-5	0	0	2	1	0	0	0	0		M1-W-50-5	0	0	400	200	0	0	0	0		M1-W-50-5	0	0	300	141.421			0	0					0	0
Group C										Group C										Group C	0	0	60	63.2456			0	0					0	0
M1-P-10-1	0	0	0	0	0	0	0	0		M1-P-10-1	0	0	0	0	0	0	0	0		M1-P-10-1	0	0	0	0			0	0					0	0
M1-P-10-2	0	0	0	0	0	0	0	0		M1-P-10-2	0	0	0	0	0	0	0	0		M1-P-10-2	0	0	0	0			0	0					0	0
M1-P-10-3	0	0	0	0	0	0	0	0		M1-P-10-3	0	0	0	0	0	0	0	0		M1-P-10-3	0	0	0	0			0	0					0	0
M1-P-10-4	0	0	0	0	0	0	0	0		M1-P-10-4	0	0	0	0	0	0	0	0		M1-P-10-4	0	0	0	0			0	0					0	0
M1-P-10-5	0	0	0	0	0	0	0	0		M1-P-10-5	0	0	0	0	0	0	0	0		M1-P-10-5	0	0	0	0			0	0					0	0
Group D										Group D										Group D	0	0	0	0			0	0					0	0
M1-P-50-1	0	0	0	0	0	0	0	0		M1-P-50-1	0	0	0	0	0	0	0	0		M1-P-50-1	0	0	0	0			0	0					0	0
M1-P-50-2	0	0	0	0	0	0	0	0		M1-P-50-2	0	0	0	0	0	0	0	0		M1-P-50-2	0	0	0	0			0	0					0	0
M1-P-50-3	0	0	0	0	0	0	0	0		M1-P-50-3	0	0	0	0	0	0	0	0		M1-P-50-3	0	0	0	0			0	0					0	0
M1-P-50-4	2	0	3	1	--	--	--	--		M1-P-50-4	400	0	600	200	--	--	--	--		M1-P-50-4	200	282.843	400	282.843	100	141.421
M1-P-50-5	0	0	0	0	0	0	0	0		M1-P-50-5	0	0	0	0	0	0	0	0		M1-P-50-5	0	0	0	0			0	0					0	0
Group E										Group E										Group E	40	126.491	80	126.491			0	0					0	0
M1-C-1	2	3	15	12	--	--	--	--		M1-C-1	400	600	3000	2400	--	--	--	--		M1-C-1	500	141.421	2700	424.264
M1-C-3	0	0	6	2	8 (10^-2)	10 (10^-2)	--	--		M1-C-3	0	0	1200	400	16000	20000	--	--		M1-C-3	0	0	800	565.685			18000	2828.43			390000	98994.9
M1-C-4	0	0	3	4	25	15	--	--		M1-C-4	0	0	600	800	5000	3000	--	--		M1-C-4	0	0	700	141.421			4000	1414.21	2600	282.843
M1-C-5	0	0	15	9	10	10	--	--		M1-C-5	0	0	3000	1800	2000	2000	--	--		M1-C-5	0	0	2400	848.528			2000	0
M1-C-6	0	0	3	2	38	25	--	--		M1-C-6	0	0	600	400	7600	5000	--	--		M1-C-6	0	0	500	141.421			6300	1838.48
M1-C-7	3	2	5	6	10	12	--	--		M1-C-7	600	400	1000	1200	2000	2400	--	--		M1-C-7	500	141.421	1100	141.421			2200	282.843	17100	4101.22
																					166.667	73.0297	1366.67	292.119			6500	1157.58					0	#DIV/0!
Terminals:	R1	R2								Terminals:	R1	R2				Terminals:	R1	R2
M1-C-1			<--Repeat							M1-C-1			<--Repeat			M1-C-1
M1-C-3	23 (10^-3)	16 (10^-3)							D14	M1-C-3	23 (10^-3)	16 (10^-3)			D14	M1-C-3	460000	320000
M1-C-4	12 (10^-1)	14 (10^-1)	<--Repeat						D13	M1-C-4	12 (10^-1)	14 (10^-1)	<--Repeat		D13	M1-C-4	2400	2800
M1-C-5	See D12	See D12							D12	M1-C-5	See D12	See D12			D12	M1-C-5	See D12	See D12
M1-C-6	See D12	See D12							D12	M1-C-6	See D12	See D12			D12	M1-C-6	See D12	See D12
M1-C-7	71 (10^-1)	10 (10^-2)							D13	M1-C-7	71 (10^-1)	10 (10^-2)			D13	M1-C-7	14200	20000
M1-P-50-4	0 (10^-1)	1 (10^-1)							D10	M1-P-50-4	0 (10^-1)	1 (10^-1)			D10	M1-P-50-4	0	200
