# Supplementary material for: A Lassa virus mRNA vaccine confers protection but does not require neutralizing antibody in a guinea pig model of infection
Source: Nat Commun. 2023 Sep 12;14:5603. doi: 10.1038/s41467-023-41376-6 (PMC10497546; doi:10.1038/s41467-023-41376-6)
Supplement: Supplementary file 3 — Source Data [file 41467_2023_41376_MOESM3_ESM.zip › Manuscript Source Data/Figure 4/PF_22.5D 3.3B.txt]

	PF501	PF502	PF503	PF504	PF505
3.3B	118.83340	126.46490	43.15673	42.38411	56.76048
22.5D	91.07059	87.66025	57.13260	55.12545	60.93189
