# Supplementary material for: A Lassa virus mRNA vaccine confers protection but does not require neutralizing antibody in a guinea pig model of infection
Source: Nat Commun. 2023 Sep 12;14:5603. doi: 10.1038/s41467-023-41376-6 (PMC10497546; doi:10.1038/s41467-023-41376-6)
Supplement: Supplementary file 3 — Source Data [file 41467_2023_41376_MOESM3_ESM.zip › Manuscript Source Data/Figure 4/GPmperP-10ug only Data 2 GPmperP- grouped .txt]

	Wildtype 50	Wildtype 50	Wildtype 50	Wildtype 50	Wildtype 50	Wildtype 10	Wildtype 10	Wildtype 10	Wildtype 10	Wildtype 10	Prefusion 50	Prefusion 50	Prefusion 50	Prefusion 50	Prefusion 50	Prefusion 10	Prefusion 10	Prefusion 10	Prefusion 10	Prefusion 10
3.3B(GP1)	24.77500000	5.83260000	31.61420000	108.88500000	53.72030000	-5.8223000	-2.5386300	1.3520900	4.1390730	-184.6803378	118.83340000	126.46490000	260.07271000	197.81865000	197.45509000	-184.3184560	-404.7044632	-340.7720145	-25.0904705	-645.9589867
22.5D(GP2)	12.01920000	6.35683700	32.42520000	75.18696000	54.48710000	22.5089000	33.5483800	40.3942700	37.8853000	-221.0865562	91.07059000	87.66025000	316.74101000	285.66756000	277.34166000	-21.0866000	-239.5027624	-300.2762431	-88.9502763	-244.1068140
37.7H(PreF GPC)	-158.34767640	-60.24096386	-162.30636830	-56.97074010	-383.30464720	585.5750487	389.3762183	424.4639376	449.8700455	617.3489000	-193.63166950	-185.02581760	419.59064330	452.85899940	417.80376870	511.6959000	577.2904000	504.6784000	455.9779000	546.5562000
