# Supplementary material for: A Lassa virus mRNA vaccine confers protection but does not require neutralizing antibody in a guinea pig model of infection
Source: Nat Commun. 2023 Sep 12;14:5603. doi: 10.1038/s41467-023-41376-6 (PMC10497546; doi:10.1038/s41467-023-41376-6)
Supplement: Supplementary file 3 — Source Data [file 41467_2023_41376_MOESM3_ESM.zip › Manuscript Source Data/Figure 4/LASV Vacc_37.7H_WT.txt]

	WT501	WT502	WT503	WT504	WT505	WT101	WT102	WT103	WT104
37.7H	72.24490	85.76960	54.59920	49.20300	63.47900	98.665270	85.109480	107.528700	54.306590
