# Supplementary material for: A Lassa virus mRNA vaccine confers protection but does not require neutralizing antibody in a guinea pig model of infection
Source: Nat Commun. 2023 Sep 12;14:5603. doi: 10.1038/s41467-023-41376-6 (PMC10497546; doi:10.1038/s41467-023-41376-6)
Supplement: Supplementary file 3 — Source Data [file 41467_2023_41376_MOESM3_ESM.zip › Manuscript Source Data/Figure 4/Data 3 - grouped .txt]

	Wildtype 50	Wildtype 50	Wildtype 50	Wildtype 50	Wildtype 50	Wildtype 10	Wildtype 10	Wildtype 10	Wildtype 10	Wildtype 10	Prefusion 50	Prefusion 50	Prefusion 50	Prefusion 50	Prefusion 50	Prefusion 10	Prefusion 10	Prefusion 10	Prefusion 10	Prefusion 10
3.3B(GP1)	228.96551720	207.47126440	186.66666670	108.62068970	101.37931030	711.20689660	316.37931030	431.03448280	276.72413790		-266.78160920	291.49425290	117.24127930	-1490.57571300	205.17241380
22.5D(GP2)	264.87252120	471.67138810	363.45609070	276.77053810	56.09065156	113.59773370	-107.93201130	-143.05949010	-18.41359773		494.33427760	261.15580740	84.70254958	-283.28611900	533.14447590
37.7H(PreF GPC)	72.24499089	85.76958106	54.59927140	49.20309654	63.47905282	98.66527633	85.08863399	107.52867570	54.30656934		68.85245902	8.83414408	12.36704901	-11.19916580	36.16684050
