# Supplementary material for: A Lassa virus mRNA vaccine confers protection but does not require neutralizing antibody in a guinea pig model of infection
Source: Nat Commun. 2023 Sep 12;14:5603. doi: 10.1038/s41467-023-41376-6 (PMC10497546; doi:10.1038/s41467-023-41376-6)
Supplement: Supplementary file 3 — Source Data [file 41467_2023_41376_MOESM3_ESM.zip › Manuscript Source Data/Figure 4/Data 1 - grouped .txt]

	Wildtype 50	Wildtype 50	Wildtype 50	Wildtype 50	Wildtype 50	Wildtype 10	Wildtype 10	Wildtype 10	Wildtype 10	Wildtype 10
3.3B	24.7750	5.8326	31.6142	108.8850	53.7203	-5.822300	-2.538630	1.352090	4.139073
22.5D	12.0192	6.3568	32.4252	75.1870	54.4871	22.508900	33.548380	40.394270	37.885300
