# Supplementary material for: A Lassa virus mRNA vaccine confers protection but does not require neutralizing antibody in a guinea pig model of infection
Source: Nat Commun. 2023 Sep 12;14:5603. doi: 10.1038/s41467-023-41376-6 (PMC10497546; doi:10.1038/s41467-023-41376-6)
Supplement: Supplementary file 3 — Source Data [file 41467_2023_41376_MOESM3_ESM.zip › Manuscript Source Data/Figure 4/Data 4 GPmperP- grouped .txt]

	Wildtype 10	Wildtype 10	Wildtype 10	Wildtype 10	Wildtype 10	Prefusion 10	Prefusion 10	Prefusion 10	Prefusion 10	Prefusion 10
3.3B(GP1)	105.80000000	102.50000000	98.50000000	95.70000000	98.40000000	79.5027100	70.0324000	82.1838000	76.2595000	78.2919000
22.5D(GP2)	77.40000000	66.30000000	59.30000000	61.50000000	44.60000000	51.2457000	48.0591000	45.5388200	49.4206300	50.7531900
37.7H(PreF GPC)	120.60000000	96.90000000	71.30000000	126.70000000	78.10000000	76.1219000	93.7901000	84.7091400	100.5540000	94.1274200
