# Supplementary material for: A Lassa virus mRNA vaccine confers protection but does not require neutralizing antibody in a guinea pig model of infection
Source: Nat Commun. 2023 Sep 12;14:5603. doi: 10.1038/s41467-023-41376-6 (PMC10497546; doi:10.1038/s41467-023-41376-6)
Supplement: Supplementary file 3 — Source Data [file 41467_2023_41376_MOESM3_ESM.zip › Manuscript Source Data/Figure 4/Copy of Data 1.txt]

	WT501	WT502	WT503	WT504	WT505	WT101	WT102	WT103	WT104	WT105	PF501	PF502	PF503	PF504	PF505	PF101	PF102	PF103	PF104	PF105	WT101	WT102	WT103	WT104	WT105
3.3B (GPmperP)	24.77500000	5.83260000	31.6142000	108.88500000	53.72030000	-5.82230000	-2.53863000	1.3520900	4.13907300	-184.6803378	118.83340000	126.46490000	260.07271000	197.8186500	197.4550900	-184.3184560	-404.7044632	-340.7720145	-25.09047045	-645.9589867
22.5D (GpmperP)	12.01920000	6.35683700	32.4252000	75.18696000	54.48710000	141.18347000	188.19506000	155.9024000	67.64793000	-221.0865562	91.07059000	87.66025000	316.74101000	285.6675600	277.3416600	-21.0866000	-239.5027624	-300.2762431	-88.95027634	-244.1068140
37.7H (GPmperP)	-158.34767640	-60.24096386	-162.3063683	-56.97074010	-383.30464720	585.57504870	389.37621830	424.4639376	449.87004550	617.3489000	-193.63166950	-185.02581760	419.59064330	452.8589994	417.8037687	511.6959000	577.2904000	504.6784000	455.97790000	546.5562000
3.3B (GPTD)	228.96551720	207.47126440	186.6666667	108.62068970	101.37931030	711.20689660	316.37931030	431.0344828	276.72413790		-266.78160920	291.49425290	117.24127930	-1490.5757130	205.1724138
22.5D (GPTD)	264.87252120	471.67138810	363.4560907	276.77053810	56.09065156	113.59773370	-107.93201130	-143.0594901	-18.41359773		494.33427760	261.15580740	84.70254958	-283.2861190	533.1444759
37.7H (GPTD)	72.24499089	85.76958106	54.5992714	49.20309654	63.47905282	98.66527633	85.08863399	107.5286757	54.30656934		68.85245902	8.83414408	12.36704901	-11.1991658	36.1668405
