# Supplementary material for: A Lassa virus mRNA vaccine confers protection but does not require neutralizing antibody in a guinea pig model of infection
Source: Nat Commun. 2023 Sep 12;14:5603. doi: 10.1038/s41467-023-41376-6 (PMC10497546; doi:10.1038/s41467-023-41376-6)
Supplement: Supplementary file 3 — Source Data [file 41467_2023_41376_MOESM3_ESM.zip › Manuscript Source Data/Figure 4/Data 1.txt]

	WT501	WT502	WT503	WT504	WT505	PF501	PF502	PF503	PF504	PF505	WT101	WT102	WT103	WT104	WT105	PF101	PF102	PF103	PF104	PF105
3.3B	24.7750	5.832600	31.6142	108.88500	53.7203	118.83340	126.46490	43.15673	42.38411	56.76048	-5.822300	-2.538630	1.352090	4.139073
22.5D	12.0192	6.356837	32.4252	75.18696	54.4871	91.07059	87.66025	57.13260	55.12545	60.93189	22.508900	33.548380	40.394270	37.885300
37.7H	-158.6200	-60.344800	-162.5860	-57.06890	-383.3050	-1.29160	-193.96600	18.95854	-14.45900	11.88068	2.932254	7.785642	28.665310	-18.402400
