# Supplementary material for: A Lassa virus mRNA vaccine confers protection but does not require neutralizing antibody in a guinea pig model of infection
Source: Nat Commun. 2023 Sep 12;14:5603. doi: 10.1038/s41467-023-41376-6 (PMC10497546; doi:10.1038/s41467-023-41376-6)
Supplement: Supplementary file 3 — Source Data [file 41467_2023_41376_MOESM3_ESM.zip › Manuscript Source Data/Figure 3/Data 1.txt]

	Wildtype Preimmune 1	Wildtype Preimmune 1	Wildtype Preimmune 1	Wildtype Preimmune 2	Wildtype Preimmune 2	Wildtype Preimmune 2	Wildtype Preimmune 3	Wildtype Preimmune 3	Wildtype Preimmune 3	Wildtype Preimmune 4	Wildtype Preimmune 4	Wildtype Preimmune 4	Wildtype Preimmune 5	Wildtype Preimmune 5	Wildtype Preimmune 5	Prefusion Preimmune 1	Prefusion Preimmune 1	Prefusion Preimmune 1	Prefusion Preimmune 2	Prefusion Preimmune 2	Prefusion Preimmune 2	Prefusion Preimmune 3	Prefusion Preimmune 3	Prefusion Preimmune 3	Prefusion Preimmune 4	Prefusion Preimmune 4	Prefusion Preimmune 4	Prefusion Preimmune 5	Prefusion Preimmune 5	Prefusion Preimmune 5	Wildtype 10 ug 1	Wildtype 10 ug 1	Wildtype 10 ug 1	Wildtype 10 ug 2	Wildtype 10 ug 2	Wildtype 10 ug 2	Wildtype 10 ug 3	Wildtype 10 ug 3	Wildtype 10 ug 3	Wildtype 10 ug 4	Wildtype 10 ug 4	Wildtype 10 ug 4	Wildtype 10 ug 5	Wildtype 10 ug 5	Wildtype 10 ug 5	Prefusion 10 ug 1	Prefusion 10 ug 1	Prefusion 10 ug 1	Prefusion 10ug 2
SP_P08669_GLYC_Peptide_001	1217	715	456	1851	1592	356	1266	1313	968	703	603	486	816	900	768	1402	1462	1425	986	763	630	1445	1370	1310	504	818	654	1149	587	561	1568	774	618	2320	4994	1858	3125	2921	1844	2031	1930	667	232	476	367	1757	930	1330	928
SP_P08669_GLYC_Peptide_002	1009	896	393	1144	1829	830	2090	1952	1506	600	743	1025	1941	1109	1123	1779	1793	2152	969	1099	795	1885	1829	1531	852	1089	1161	1482	647	841	2047	2458	1181	1212	2682	2483	1873	2143	1640	1881	1893	1498	862	1091	1009	1684	1539	1382	1235
SP_P08669_GLYC_Peptide_003	558	567	339	969	1024	479	246	261	597	1089	750	617	1049	688	416	291	523	270	670	711	681	802	974	963	329	285	310	913	934	516	1375	1387	656	571	735	679	1087	1316	1224	974	1214	1076	374	559	462	1415	1599	677	1123
SP_P08669_GLYC_Peptide_004	548	640	509	979	1054	917	276	312	320	1331	811	690	1011	943	413	372	296	325	651	774	718	912	1038	986	333	286	305	925	1135	525	1340	1388	974	940	698	790	1209	1455	1336	932	1226	1160	460	575	560	1546	1641	753	1159
SP_P08669_GLYC_Peptide_005	673	748	769	988	1104	907	316	353	356	1488	902	718	1049	904	458	474	363	258	695	785	754	926	1007	950	217	280	377	1061	1197	570	1316	1300	1063	871	723	827	1278	1480	1677	875	1200	1128	477	671	541	1668	1495	887	999
SP_P08669_GLYC_Peptide_006	493	555	554	531	662	665	275	270	254	911	866	476	660	623	285	322	212	231	453	532	486	673	781	727	182	159	248	662	652	542	861	895	758	620	686	580	801	996	1015	698	831	731	325	412	519	930	1078	729	614
SP_P08669_GLYC_Peptide_007	517	533	541	586	505	496	591	432	461	746	718	388	784	583	301	320	204	184	578	664	543	679	709	642	165	137	254	567	622	523	595	617	529	569	456	368	748	931	813	573	580	628	565	489	432	905	767	638	503
SP_P08669_GLYC_Peptide_008	722	649	515	752	639	577	1273	656	825	995	1101	557	887	801	424	1319	787	726	402	383	339	469	464	476	371	293	385	580	533	460	638	676	666	1825	1742	1393	1267	1515	1452	681	736	680	1047	754	774	1040	1349	1260	477
SP_P08669_GLYC_Peptide_009	713	718	587	840	857	841	820	551	496	2247	2167	1323	829	803	498	712	497	514	650	678	608	871	766	736	343	315	527	798	742	766	1327	1160	1186	2475	2381	1859	1885	1824	1950	1516	1558	1550	1214	1332	1052	1351	1453	1716	914
SP_P08669_GLYC_Peptide_010	539	496	593	607	592	748	353	200	222	1458	1278	537	658	608	486	638	317	221	672	652	719	741	721	896	207	188	393	916	954	771	1149	956	1545	1668	1252	1028	1059	1255	1178	1060	951	1047	832	785	678	1831	1123	994	1053
SP_P08669_GLYC_Peptide_011	560	560	699	684	702	990	578	285	461	1297	1246	543	918	676	703	860	439	269	673	736	701	717	733	908	258	195	501	774	907	839	1059	1029	1062	1237	1063	988	1035	1184	1390	945	1002	1072	924	885	696	1417	1040	1000	965
SP_P08669_GLYC_Peptide_012	621	609	653	699	555	742	657	559	437	1284	1180	776	925	630	707	1017	609	601	635	699	668	860	715	919	250	281	508	752	809	865	1186	1143	1153	1312	1092	1118	1053	1059	1122	1060	1148	1130	969	922	967	1235	1197	1238	831
SP_P08669_GLYC_Peptide_013	1046	1161	1265	1063	1159	1152	1715	1654	1286	3108	3204	3034	1592	1452	868	2001	2039	1333	1197	1202	1270	1376	1087	1306	701	758	1106	1346	1364	1584	1669	1843	1781	8275	10744	11864	3557	4606	4198	2389	2762	2632	2655	2155	2796	1910	2055	2500	1753
SP_P08669_GLYC_Peptide_014	1163	1028	1212	1259	1197	1210	1517	1698	1206	1582	1632	1651	1766	1523	714	3312	2780	1769	1185	1163	1230	1262	1139	1154	520	762	1073	1425	1491	1498	1663	1727	1722	14220	17802	19035	4270	4048	3950	2079	2560	2429	3030	2363	2488	2480	2743	3223	1433
SP_P08669_GLYC_Peptide_015	569	494	650	829	807	889	698	626	433	1342	1133	1029	1149	1265	590	1025	716	608	853	676	671	941	726	1033	261	465	629	850	842	897	1309	1245	1215	11902	14746	13108	1195	1275	1910	3234	3923	3154	1770	1453	1285	2316	2411	2343	2901
SP_P08669_GLYC_Peptide_016	966	971	831	1522	1578	1347	1605	1534	1074	1379	1551	1604	1791	1816	627	1850	1951	1121	1148	950	981	1224	1221	1165	493	1084	1065	1322	1223	1134	40274	42793	42425	11398	13527	13499	35647	38586	51808	37608	42995	38034	3875	4846	4288	3032	3771	3241	6193
SP_P08669_GLYC_Peptide_017	713	783	710	1577	1628	966	1199	1295	808	1685	1215	1527	1634	871	719	1534	1197	1035	736	764	703	1100	820	1107	325	574	637	893	674	724	13684	16892	1464	1526	1735	1400	11640	16894	10288	6644	1478	6818	1208	1972	1456	1293	1709	2606	1118
SP_P08669_GLYC_Peptide_018	1175	511	740	1528	968	1156	1642	1634	1213	2285	1880	1458	1200	996	716	1768	1574	774	1015	813	716	1574	1170	1179	513	606	1029	900	778	756	1536	1273	1369	2247	1828	1987	15202	12763	18252	1178	1166	1363	1156	1753	1396	1226	1233	1273	941
SP_P08669_GLYC_Peptide_019	1208	1016	1100	1005	1268	1183	1753	965	1160	2137	1859	1611	1364	1219	919	1713	1294	990	1128	978	1038	1176	984	1157	445	842	983	1465	1319	1356	1421	1343	1511	2146	1947	2027	1309	1234	1770	1036	1184	1346	1221	1625	1502	1226	1799	1917	858
SP_P08669_GLYC_Peptide_020	572	543	612	625	669	540	978	1040	657	1290	1073	1000	921	815	915	1136	1332	1266	698	651	719	850	692	740	369	492	537	885	857	888	1263	1121	1299	39041	34544	40934	4008	3519	5685	2150	2777	4086	1949	2172	2061	1352	1875	3001	702
SP_P08669_GLYC_Peptide_021	1796	1993	3039	1329	2150	2411	1526	3230	2525	5262	5746	5361	2846	3509	1446	4760	4941	3363	3075	2896	3577	2742	2985	2548	2568	2389	2464	3203	3265	3362	4492	5127	5603	45134	58060	45978	7715	7126	13015	11451	13273	18915	7640	6310	6252	4924	5301	8654	2154
SP_P08669_GLYC_Peptide_022	2406	2624	2907	2671	3083	2914	5239	4230	2629	3695	3743	3877	4327	5296	1775	8170	5428	3995	3759	3757	4503	2318	2499	2607	2155	1456	1077	3597	4487	4445	2828	3557	4014	48246	41884	47437	6579	7123	11579	8044	10674	11795	8026	5560	6215	3989	4503	7408	2107
SP_P08669_GLYC_Peptide_023	4652	2863	3936	2537	2285	2298	3670	2416	1512	4934	3996	4059	2567	3410	1103	5917	2831	2190	2726	2027	2401	1920	1839	1765	2400	978	1415	2433	1880	1871	2538	2627	3022	31212	28850	17386	5232	4256	7159	3165	3099	3298	5154	1937	2249	2798	3046	4569	1808
SP_P08669_GLYC_Peptide_024	1116	1032	914	1475	1353	1012	1737	1493	609	1798	1800	1706	1160	1498	955	1582	1079	828	872	1054	991	1261	885	1145	1341	754	1004	988	991	874	1353	1850	2012	3139	2027	2052	4739	6735	6978	1621	1338	1428	7347	3786	3465	2078	2556	3343	3619
SP_P08669_GLYC_Peptide_025	599	333	497	591	703	350	409	378	498	597	706	604	783	444	380	262	249	223	617	643	568	711	867	576	180	333	422	1078	593	678	913	686	580	564	690	564	1190	1601	961	1109	927	527	183	336	242	1997	1003	815	1059
SP_P08669_GLYC_Peptide_026	569	360	426	909	853	402	246	307	279	593	532	547	1027	532	431	253	301	481	614	643	579	1325	1444	1252	214	347	364	904	525	408	1434	1216	721	662	841	904	1194	1154	681	856	1231	934	541	562	418	1448	1010	682	1329
SP_P08669_GLYC_Peptide_027	1053	1035	530	1474	1549	683	1562	1700	1745	1193	1335	1427	1853	1029	977	3903	4310	4077	1217	1300	1255	1469	1501	1469	574	749	892	1674	1282	1163	2370	2265	1432	35587	36377	36692	4925	5986	5128	5269	6480	5827	1864	2132	1945	2547	2695	1941	1355
SP_P08669_GLYC_Peptide_028	2103	1938	896	2237	2026	1702	2541	2705	2305	2648	1537	1597	2815	2304	1358	4528	4721	4425	1975	2277	1961	2900	2918	2703	854	905	1213	2686	2761	1489	2711	2529	1276	40930	29833	27634	5439	6937	6743	6680	6692	6085	2619	3857	3808	3352	4312	2687	2356
SP_P08669_GLYC_Peptide_029	4942	4356	2241	4561	5130	3866	4762	4284	4839	5748	3319	3552	5282	4707	2538	10607	5984	7039	4921	5340	5045	3955	3924	4247	2249	2292	2599	5543	6215	3466	6924	6360	4940	54484	45969	49318	11308	12013	10771	13296	13763	14351	5061	4998	5564	5632	7564	4728	3707
SP_P08669_GLYC_Peptide_030	2987	2843	2754	3385	3676	3454	3945	4613	4002	4594	3433	2769	4100	3675	2389	6917	3326	4984	4128	4312	3682	2866	2960	3030	1867	2061	2704	4519	5180	3007	4480	4316	4268	35401	39175	28857	7542	8632	8219	9415	9075	8167	3605	4050	4795	4458	5276	4756	3226
SP_P08669_GLYC_Peptide_031	2880	3042	2747	3680	3592	3156	4398	3501	4018	4500	4351	2871	3690	3107	2011	6738	4557	3604	3153	3131	3327	3537	3406	3281	1416	1240	2467	4510	4194	3290	3759	4305	3467	55004	36026	31861	9060	8683	11878	11052	10992	12007	4710	3400	4914	4834	4949	4207	3097
SP_P08669_GLYC_Peptide_032	1541	1505	1483	1599	1596	1670	1630	1478	1664	2473	2156	1279	1847	1712	988	4376	2684	3279	1491	1565	1392	1659	1514	1851	614	567	1036	1879	1931	1813	2437	2249	1270	44119	38256	30890	7623	7302	7960	5170	6379	5266	3479	2830	2743	2993	3498	3876	1555
SP_P08669_GLYC_Peptide_033	646	773	733	907	758	885	998	504	486	1268	1027	678	884	751	491	1003	518	758	677	616	643	889	774	906	292	318	472	845	774	727	2375	2005	1226	10170	11108	7292	4173	4276	4655	3158	3072	2943	2921	2536	2957	2734	2391	1910	2136
SP_P08669_GLYC_Peptide_034	804	1061	740	1063	780	807	1040	453	612	1346	1114	733	796	680	483	752	350	557	673	590	573	916	810	949	347	241	534	755	689	612	1376	1191	1295	2719	2794	1941	1380	1442	1452	1642	1833	1863	1312	2301	987	1357	1407	1318	1022
SP_P08669_GLYC_Peptide_035	552	611	762	714	753	1101	645	322	454	1441	1206	498	876	648	630	867	424	286	734	798	770	841	708	1025	205	191	456	856	897	825	1278	1091	1222	1159	1002	955	2504	2394	2737	2045	1896	1674	1055	782	684	1616	1055	1054	1118
SP_P08669_GLYC_Peptide_036	2263	2328	2317	3089	2412	2924	3231	3079	2661	3381	3310	1862	3678	3565	3209	7740	5152	4094	2786	2721	2737	2519	2171	2556	1212	1535	2769	3164	3332	3381	16741	16184	16473	26556	18332	17580	22272	36597	36396	47354	46381	46018	4535	4246	3833	11062	13051	13126	2552
SP_P08669_GLYC_Peptide_037	562	667	947	828	611	1118	742	532	636	1498	1144	679	2185	1155	723	1745	1059	674	1036	773	1027	1622	787	1225	464	354	690	1056	904	910	1624	1384	1667	2026	1943	1773	1798	1448	1922	1725	1209	1276	1360	1111	1214	1499	1879	1507	1413
SP_P08669_GLYC_Peptide_038	1043	1019	931	1094	1029	1164	1505	1350	1130	2269	1623	1409	1214	1036	604	1531	1044	702	949	784	1025	1038	773	1545	335	631	996	1408	1146	1139	1570	1552	2025	3555	3838	2999	1677	1555	2080	1931	1386	1424	2037	1678	1791	1570	1359	1970	1288
SP_P08669_GLYC_Peptide_039	571	944	815	925	754	1173	1192	1077	752	1537	1491	1271	1797	1373	705	1891	1602	1027	1151	1170	1082	1536	1137	1267	417	613	749	1454	1183	1366	2019	1505	1592	2574	2362	1880	1306	1608	2134	1836	1337	1689	1573	1247	1400	1764	1324	1833	1295
SP_P08669_GLYC_Peptide_040	1117	972	962	943	871	814	1341	1070	651	2253	1946	2408	1438	1082	831	982	1249	784	798	706	758	986	667	1065	517	775	790	1038	910	1188	2167	1834	2053	45094	41939	41896	5747	3853	6497	5901	5614	7017	2213	2036	2024	1818	2298	2631	1234
SP_P08669_GLYC_Peptide_041	2780	2595	2686	2321	2456	2375	2729	3753	1725	3573	3765	3601	3060	3340	1103	6519	5720	3575	2805	2029	2795	2655	1995	2688	1067	2406	2290	3217	2682	3420	3929	4139	4237	47199	46078	46416	8045	4803	8224	10876	12026	15122	5428	5539	4653	4596	4681	5591	2884
SP_P08669_GLYC_Peptide_042	1239	1172	1371	1097	1619	1282	1411	1929	1103	2605	2307	2574	1751	1532	768	1740	2011	950	1292	1222	1306	1550	1427	1294	583	1305	1390	1663	1162	1303	12975	13111	12870	11360	10587	9189	2781	2515	3333	2499	2733	2663	8992	9616	10359	2646	2779	2939	1631
SP_P08669_GLYC_Peptide_043	1463	1150	1425	1750	1504	1533	2283	1870	769	2634	2411	2409	1982	1901	865	2164	1643	1044	1501	1199	1644	2093	1470	1708	625	1260	1113	2912	1423	1546	13467	8817	10477	6822	7491	6001	1990	2099	2769	2138	2508	2431	5767	6107	6055	2202	2085	2692	1200
SP_P08669_GLYC_Peptide_044	1551	1331	1416	1575	1723	1391	1602	1645	615	2665	1882	2205	1787	1726	884	1726	1504	831	1407	1137	1051	1760	1116	1526	841	980	740	1543	1612	1140	2406	2478	2322	2696	2927	2690	1614	1452	2207	1828	1588	1860	2246	2172	2129	2361	1843	2109	1079
SP_P08669_GLYC_Peptide_045	1023	1112	1069	1386	1677	1664	1362	1694	844	2086	2070	1711	1996	1982	997	1941	1786	928	1105	1041	1046	1747	1526	1576	892	839	897	1784	1401	1262	2028	1896	1870	5026	5348	5597	2230	2905	2946	2375	2750	4390	2842	3864	2944	2335	2673	2583	1569
SP_P08669_GLYC_Peptide_046	576	661	613	887	949	963	1129	932	530	1797	1557	1170	1043	981	929	795	639	383	605	546	561	944	949	760	454	442	440	801	556	505	1459	1405	1519	4303	3722	3597	1360	1428	1725	9353	10754	10874	1485	1366	1308	1501	1534	1736	875
SP_P08669_GLYC_Peptide_047	1762	1749	1880	2590	2825	2130	3210	2242	1439	5238	7385	6159	2011	2242	945	3492	2376	1613	1680	1449	1521	2319	2392	1781	1641	1119	1000	1939	1586	1294	3191	3222	3193	16713	15597	9708	2821	3706	5868	15769	17975	17183	4203	2520	2664	2959	3626	4035	1582
SP_P08669_GLYC_Peptide_048	1309	657	808	1359	1232	546	647	860	772	682	1041	1146	1404	992	767	1891	1930	1854	1192	1105	926	1358	1271	644	492	741	749	1088	854	652	2255	1156	1071	1680	2004	1591	1904	1149	2863	1573	1402	965	482	570	379	2132	1418	1504	1722
SP_P08669_GLYC_Peptide_049	1579	916	848	1798	1931	875	1310	1497	1497	1093	1236	1497	2014	1219	1121	2535	2901	2268	1185	1312	1174	1917	1829	1556	846	1140	1221	1647	952	961	3281	2748	1930	4352	4789	4212	2478	2233	1672	3050	3633	2639	1362	1528	1164	2559	2160	2264	1789
SP_P08669_GLYC_Peptide_050	975	1279	473	1824	1914	897	1283	1523	1398	741	1102	1140	1896	991	905	1369	1383	1509	1464	1460	1403	1882	1435	1516	931	1135	1196	1825	782	1040	2486	2268	874	3205	2710	2652	2644	2417	1936	2578	2665	2646	1179	876	986	2601	1918	1577	2290
SP_P08669_GLYC_Peptide_051	1255	2436	1203	1680	2178	1380	1253	1986	2746	3618	2211	2212	2855	1323	1667	3350	3527	3180	2359	2321	1985	2346	2603	2293	1490	1847	2245	2973	2781	1612	3254	3386	1935	7751	6249	6094	4337	4873	5147	3360	3389	3207	3129	3122	3467	2934	4103	2735	2323
SP_P08669_GLYC_Peptide_052	1131	1131	818	997	1429	1231	362	1019	1093	1761	981	1153	1369	1264	925	1413	1322	1316	1119	1200	1040	1238	1227	1163	575	679	785	1249	1326	710	1863	2145	1004	8048	5437	7112	2314	2452	3007	2053	1958	2047	1438	1029	1175	2244	2475	1636	1867
SP_P08669_GLYC_Peptide_053	796	773	737	945	1024	883	307	478	622	1575	930	1088	1413	1409	930	677	609	676	861	943	824	1092	1102	1153	458	438	701	1204	1138	962	1489	1356	1236	2099	1250	1101	2063	1790	1984	3415	2737	3007	1744	2142	2680	2815	2636	1749	2344
SP_P08669_GLYC_Peptide_054	775	659	839	990	1025	1099	392	400	444	1990	932	668	1031	815	520	516	414	584	822	754	823	1584	1587	1327	250	292	533	1172	935	672	1467	1236	1465	1057	763	1145	1419	1439	1526	1478	1101	1233	666	672	998	1711	1364	1031	1385
SP_P08669_GLYC_Peptide_055	1078	752	835	998	912	1206	446	350	445	1506	1226	988	1025	789	453	1020	418	591	854	786	779	1038	947	1077	253	288	638	1015	1007	799	1261	1250	1302	1587	794	761	1254	1339	1940	1226	2025	1233	1453	1283	858	1577	1306	1077	1318
SP_P08669_GLYC_Peptide_056	593	664	929	906	959	1156	505	410	642	1580	1310	665	999	788	813	832	370	552	837	1179	898	1100	960	1192	521	259	615	1344	1024	974	1333	1264	1378	1929	904	1470	1510	1779	1825	1292	1176	1266	1203	744	864	1652	1351	1084	1298
SP_P08669_GLYC_Peptide_057	2749	2781	2792	3361	2975	3110	5321	3004	2901	6071	5681	3496	3607	3241	2122	5482	2657	3123	3082	2516	2745	3005	2675	3420	1654	1336	2770	3336	3305	3422	3518	3532	3062	28158	15002	19824	6905	9336	9825	5581	5453	5928	6032	2926	3856	4232	5361	4802	2599
SP_P08669_GLYC_Peptide_058	2736	2921	2861	3302	3310	3184	4226	3466	3641	4711	4548	2646	4311	3751	2025	6510	4953	6401	3750	2973	3623	2633	2567	3032	1269	1366	2425	3453	2804	3096	4087	3946	3497	20397	20700	13966	8356	7806	7697	5679	5360	5063	5906	5060	4306	25988	27054	26705	3851
SP_P08669_GLYC_Peptide_059	1201	1191	1211	1393	1233	1278	1612	1274	1123	2115	1934	1402	1495	1147	1171	1489	1125	1324	1169	1029	1103	1038	977	1104	667	865	1064	1395	1289	1053	2566	2437	2329	3901	4648	3659	2431	2584	2705	2571	2562	2581	2061	1918	1730	27156	37177	38392	2592
SP_P08669_GLYC_Peptide_060	631	629	750	892	688	970	977	606	545	1293	995	700	927	587	668	820	517	563	643	544	578	872	585	1043	297	397	536	807	586	630	1897	1165	1821	4022	3789	3044	1384	1418	1869	2040	1887	2119	14887	11384	13868	5937	5387	4415	2201
SP_P08669_GLYC_Peptide_061	541	565	803	834	634	1042	680	598	488	1450	1001	611	991	636	594	886	548	275	679	622	667	989	769	1140	288	427	551	955	699	847	1375	948	1157	1984	1499	1671	1140	976	1206	1243	1011	1184	2356	2274	2270	1458	1134	1056	1143
SP_P08669_GLYC_Peptide_062	1074	969	835	765	757	805	703	655	552	1545	1584	1275	969	905	573	892	779	690	697	706	682	858	760	1073	587	655	855	850	691	806	6021	6194	5854	1368	1328	1292	2089	2272	2389	3218	2780	3064	7701	6591	7385	2165	2116	2048	3941
SP_P08669_GLYC_Peptide_063	929	1019	737	826	824	807	783	849	656	1382	1404	1007	1106	938	564	802	705	696	610	581	650	773	676	766	547	815	659	712	560	648	7042	6131	6711	1490	1395	1550	1094	1162	1258	1416	1650	1513	2778	2674	2602	1330	1243	1335	3670
SP_P08669_GLYC_Peptide_064	566	507	670	887	854	949	764	783	591	1404	1044	797	974	855	615	990	922	457	642	414	573	912	752	995	1040	577	582	838	391	578	1400	1148	1291	1526	1379	1236	1052	881	1231	1316	1108	1257	1383	1244	1182	1304	870	1004	1106
SP_P08669_GLYC_Peptide_065	1203	1068	1177	1798	1655	1584	1543	1405	825	2057	1682	1128	1690	1672	848	4055	3414	1765	1002	930	875	1173	907	1061	696	1128	1123	1008	690	853	1525	1670	1544	3502	2700	2839	1467	1286	1500	1565	1414	1904	1892	1575	1820	1485	1534	1239	1219
SP_P08669_GLYC_Peptide_066	1358	1004	1097	1761	1168	1713	2112	1764	983	2290	2066	1220	1870	1961	856	2016	1822	1101	995	667	701	1484	1344	1736	1038	1277	1182	1513	1137	1078	2160	1764	2420	2891	2641	2794	1086	1417	1931	1466	1878	1916	1961	2133	2166	1562	1765	1727	1389
SP_P08669_GLYC_Peptide_067	979	681	1058	904	970	1240	857	927	553	1458	1208	781	1196	1260	799	1083	905	815	1211	730	1110	1202	946	985	601	698	623	921	1189	1102	1514	1468	1534	1900	1505	1358	1066	884	1255	1301	1254	1258	1224	1360	1285	1340	1355	1212	1123
SP_P08669_GLYC_Peptide_068	953	1192	1522	802	1342	1966	764	1052	995	2586	2851	1822	2389	2414	783	3236	3282	1603	2049	1955	2104	1764	1784	1561	1267	1392	1100	2117	2034	1967	2275	2126	2331	4192	4520	3835	2402	1998	2888	2115	2305	1921	2326	2822	2142	2543	2951	3018	1566
SP_P08669_GLYC_Peptide_069	1611	1449	1470	1762	1685	1731	1413	1534	817	2110	1957	1439	1776	1885	923	1977	2082	1291	1494	1302	1288	1570	1529	1413	1184	1088	1054	1595	1346	1276	1890	2074	2299	2295	2592	2174	1431	1797	2401	1610	1888	1706	1437	1511	1153	2289	2093	2131	1257
SP_P08669_GLYC_Peptide_070	1512	1419	1526	1612	2015	1753	1602	1727	1278	2229	2190	1635	1980	2120	762	2165	1998	1185	1422	1073	1123	1673	1249	1186	1001	965	823	1494	1245	1125	1686	1771	1864	2046	2184	1868	1541	1626	1904	1599	1735	1461	1597	955	1118	2057	2399	1499	1019
SP_P08669_GLYC_Peptide_071	971	651	1057	692	1331	928	694	850	531	1065	1740	1175	1063	1764	629	750	572	527	784	1006	1119	1052	932	745	415	433	946	1709	1164	528	1388	1319	1346	1374	1655	1375	908	1657	2140	962	945	838	939	1202	1088	1446	1499	2011	838
SP_P08669_GLYC_Peptide_072	1275	598	739	1496	639	928	1594	1584	1452	740	1114	1188	912	998	896	1588	1245	1339	1221	1133	1236	1604	1377	522	635	859	805	771	769	751	1334	803	761	2244	2349	2277	2062	1433	1452	1438	865	768	1541	1616	1255	2312	1530	1801	1082
SP_P08669_GLYC_Peptide_073	1151	374	551	1626	966	507	741	1459	1396	732	825	827	1867	977	946	3220	3031	2499	1092	1073	1046	1659	1382	1127	687	846	708	1316	714	639	1931	1306	929	3265	3307	2885	2679	2269	1544	2264	2272	1301	1354	1248	1036	2367	1452	1644	1456
SP_P08669_GLYC_Peptide_074	677	467	361	1159	974	432	746	844	797	684	677	550	1392	539	573	3260	3838	2464	745	710	703	1175	925	877	428	535	358	1066	551	529	1268	1242	787	4573	2608	2772	3328	3537	2455	1220	1450	989	494	988	1006	1797	1508	1414	1449
SP_P08669_GLYC_Peptide_075	622	597	486	1071	948	487	751	499	798	1039	807	884	1281	869	1009	1088	1001	813	939	1139	893	1108	794	1018	467	585	788	1689	1567	802	1466	1259	854	2133	1605	1557	2021	1911	1509	3115	1364	1374	931	725	1115	1826	2078	1351	1492
SP_P08669_GLYC_Peptide_076	1375	750	510	2072	1873	953	860	1065	1418	1721	859	1078	1643	585	973	1036	1206	1256	1339	1238	687	1182	1060	1051	574	647	621	1811	1670	829	1567	2071	951	2840	2142	2159	2409	2076	2815	1853	1214	1222	782	1235	1235	1781	2161	1458	1683
SP_P08669_GLYC_Peptide_077	840	661	515	1122	1020	710	564	769	1029	1679	1272	1123	1169	1079	943	1105	1195	1112	1333	1142	846	1546	960	1211	591	621	753	1369	1116	746	1419	1241	899	1753	1417	1503	1844	2123	1657	1446	1243	1125	747	1186	1178	1908	1487	1027	1411
SP_P08669_GLYC_Peptide_078	2316	2015	971	2212	1983	1786	2043	2430	2574	3238	1977	2186	2087	1970	1303	2485	1867	1791	1583	1498	1534	2185	1914	2097	842	894	1476	2177	2167	1462	2839	2698	1792	33887	31769	30993	5184	6324	6750	4151	5324	4798	2554	2573	2445	2942	3020	2520	1685
SP_P08669_GLYC_Peptide_079	2634	2204	1442	1761	1694	1648	2158	2071	1833	2918	1818	2062	1784	1464	1285	1653	1320	1165	1475	1188	1693	1586	1403	1489	785	714	1064	1616	1586	1306	2085	1981	1778	6572	5608	5435	2849	3245	3731	2818	2527	2622	2027	1583	1768	2139	2260	1766	1571
SP_P08669_GLYC_Peptide_080	1526	1752	1144	1458	1876	2321	1130	1966	2212	2475	1737	1739	2431	2188	1535	2961	1961	1821	1605	1575	1687	2424	2164	2709	882	989	1421	2253	2127	1503	2541	2146	2074	10638	9752	7722	5717	4943	5994	3640	3126	3734	3217	2159	2536	3698	3088	2982	2271
SP_P08669_GLYC_Peptide_081	1249	853	622	1483	979	1230	1800	1369	1381	1540	1094	1139	1406	1141	908	1300	834	1278	882	926	939	1499	1320	1745	527	522	790	1075	899	718	1267	1191	1277	6049	5706	4460	3165	3404	3773	1978	1611	1988	1906	1189	1459	2626	2953	2685	1380
SP_P08669_GLYC_Peptide_082	644	556	659	890	813	1102	601	509	647	1355	1070	728	866	678	502	732	435	684	740	665	797	945	847	1326	325	429	614	833	793	706	1345	1040	1220	2205	2006	1529	1323	1244	1541	1368	1461	1683	895	810	1128	1976	2177	2011	1242
SP_P08669_GLYC_Peptide_083	593	561	691	856	800	1081	546	410	595	1396	1005	651	865	629	440	735	390	325	725	689	808	925	802	1221	285	387	585	807	700	611	1285	1029	1238	1360	1176	789	1143	1094	1369	1229	951	1215	1126	941	787	1323	1104	1005	1231
SP_P08669_GLYC_Peptide_084	581	527	839	818	769	1048	579	494	584	1345	1041	696	877	626	394	685	438	305	736	593	755	908	791	1280	270	408	582	931	698	625	1387	925	1222	1303	1154	754	1196	1060	1447	1262	987	1193	1213	1004	962	1432	1084	1095	1233
SP_P08669_GLYC_Peptide_085	530	589	789	832	743	1047	660	578	589	1393	886	648	960	687	347	750	553	300	668	658	710	928	857	1195	290	498	505	894	659	665	1350	1107	1341	1350	1332	801	1189	1001	1337	1248	1050	1214	1186	1150	1037	1464	1079	1029	1266
SP_P08669_GLYC_Peptide_086	1237	995	876	1619	887	1135	2072	1889	1184	1450	1581	1252	1700	1423	406	1475	1331	1490	1340	660	1091	1502	1424	1315	623	995	862	1583	1005	1198	2317	1773	2059	12545	17478	12416	3001	3288	4773	2168	2296	2155	2156	1936	1929	2232	1917	2311	1283
SP_P08669_GLYC_Peptide_087	2314	2176	2325	2637	2266	2115	3175	4664	2700	3434	3719	3255	2917	2830	371	5364	5407	3885	1966	1754	1998	2603	2189	2831	1168	2148	1679	2743	2259	2146	3210	3051	3075	48532	49725	37797	6105	5789	9303	5957	5127	6435	3780	4416	4302	7143	8192	7937	2316
SP_P08669_GLYC_Peptide_088	6056	5016	4944	6468	5809	5538	10859	9880	6051	6752	7512	4392	5782	6681	1202	8976	10948	7625	4894	4472	4601	4379	4273	4382	2806	4944	4016	5335	5012	4627	7638	7367	7258	45634	46443	44766	8639	10119	15128	18730	17994	17791	9929	10199	9296	7035	6964	7304	4657
SP_P08669_GLYC_Peptide_089	3370	2831	3107	3818	4830	4713	3658	4025	3086	5296	5253	3623	4949	4474	992	6995	6112	4721	4113	3987	4223	3232	3427	3461	2878	3480	2732	4281	4110	3617	4970	5192	5029	30630	27568	25651	6397	4994	8063	7301	6205	6027	5537	5981	4925	4835	4744	4964	3577
SP_P08669_GLYC_Peptide_090	1336	1340	1535	2077	2021	1898	1997	1918	1107	2520	2474	1614	2285	2107	709	2895	2650	1731	1764	1856	1856	1409	1301	1322	1403	1707	1234	2011	1861	1331	1923	1711	1551	4916	4413	2911	2307	2431	2833	1854	1990	1902	2168	2166	2086	2550	2425	2428	1592
SP_P08669_GLYC_Peptide_091	1521	1633	1781	2122	2151	1939	2466	2173	1085	2935	3119	1971	2525	2630	579	2716	3631	1918	2101	2155	2257	1830	1703	1682	1441	1642	1464	2555	2614	1897	3032	3172	2904	11134	10889	8451	3659	4327	5173	3162	3371	3204	6781	5855	5214	4092	3740	3900	2125
SP_P08669_GLYC_Peptide_092	2167	2024	1970	2327	2469	2070	1810	2735	1681	3315	3635	2277	2872	2854	797	3361	3336	2159	2100	2055	2129	2100	2026	1979	1750	1693	1461	2261	1936	1496	3749	3859	3585	26885	35554	21381	6451	5239	8946	6055	6631	6103	11848	14463	11169	4142	5027	4671	2773
SP_P08669_GLYC_Peptide_093	2730	3157	2190	2733	3002	2239	4297	4520	2341	4385	4659	3033	3524	4127	923	4306	4334	3150	2423	2669	2331	3210	3273	3204	2958	2372	2808	2711	2811	1999	10121	10946	9870	40626	51117	33534	10943	15692	13082	13493	14436	9493	9129	7912	7802	44510	38669	52248	7197
SP_P08669_GLYC_Peptide_094	7134	8202	5508	4360	5488	4595	4798	7739	6634	10269	13658	7985	5973	7484	986	8408	5733	4414	6129	6175	6115	4418	5731	4174	3207	3192	2931	6875	8252	4834	5673	6232	4831	44693	44804	27889	11846	15629	18988	6182	7983	6474	7563	9239	9831	25181	29162	20379	4984
SP_P08669_GLYC_Peptide_095	1466	804	981	1490	615	1085	2801	3070	1953	1231	1149	1231	1093	1117	720	3975	3467	2817	1439	1086	1248	1637	1435	740	804	963	842	1028	825	1077	2045	1273	908	48465	40258	34954	5446	2974	4402	3748	1995	2415	1920	1929	1580	3648	3198	3952	1741
SP_P08669_GLYC_Peptide_096	1101	611	632	1954	906	1028	1599	1616	1349	803	999	1070	1587	983	780	2738	2484	2353	1266	1190	1051	1657	1191	843	811	1027	819	1410	795	904	2154	1623	1153	4035	4205	3536	3422	3188	2181	2108	1926	950	1320	1169	1340	2578	1874	1580	1785
SP_P08669_GLYC_Peptide_097	1388	708	775	2653	2118	1125	1580	1444	1577	1500	1641	1249	2303	1523	1395	2037	2185	2069	1657	1981	1376	1725	1589	1315	1012	1219	1409	1957	1157	979	2425	2605	1402	3195	3398	3129	2531	2575	1781	2306	2481	1441	1323	1488	1753	2550	2166	1777	1952
SP_P08669_GLYC_Peptide_098	1200	718	429	1748	806	474	854	940	990	1198	670	620	1154	460	884	982	885	885	981	706	643	1438	788	992	590	810	761	1869	1392	602	1458	1937	910	2133	1692	1786	2268	2128	1076	1434	1215	1157	946	1125	1280	1785	1857	1356	1464
SP_P08669_GLYC_Peptide_099	1370	1293	472	1948	1476	503	1309	1207	1206	1756	817	1150	1833	746	862	1064	879	1073	1213	1029	988	1603	1354	1468	632	692	843	1665	1242	818	2380	1982	1252	2609	1931	2016	2098	1981	1975	2187	1818	1798	1074	1230	1381	2385	2163	1476	1837
SP_P08669_GLYC_Peptide_100	1115	821	473	1172	932	439	421	840	945	1598	1110	1087	1121	434	511	642	657	844	895	754	836	1503	877	1458	364	614	630	1222	987	972	1551	1382	923	1893	1366	1604	2181	1804	2113	1553	1190	1239	691	796	1167	1677	1496	986	1473
SP_P08669_GLYC_Peptide_101	775	743	446	1363	833	482	678	749	733	1525	933	1040	1122	502	547	831	606	778	870	1014	805	1433	892	1082	453	609	362	1252	956	668	1470	1267	882	1543	760	804	1431	1748	2105	1314	1229	1190	657	755	840	1518	1358	950	1412
SP_P08669_GLYC_Peptide_102	1131	752	484	1403	1351	628	948	1326	1006	1546	927	1164	1525	792	744	1251	1079	1262	1318	1185	1263	1948	985	1673	657	871	759	1136	1359	777	2051	1639	935	2595	1885	2100	1822	1754	2091	1450	1696	2126	1557	1178	1411	1710	1998	1381	2163
SP_P08669_GLYC_Peptide_103	1275	1331	869	1476	1571	1174	1267	1542	1468	2300	1522	1431	1651	1306	1052	1779	1301	1145	1296	1183	1371	1736	1440	1844	724	1153	945	1502	1285	1014	2100	1923	1238	8114	7099	6856	3015	2844	4455	2236	2248	2623	2153	1536	1925	2417	2320	1588	2250
SP_P08669_GLYC_Peptide_104	1107	792	587	1400	1467	1024	1243	1362	1149	2486	1588	1363	1580	1174	883	1438	960	1009	1277	1133	956	1571	1416	1934	620	845	957	1090	999	803	1887	1217	1236	2834	2570	2220	2021	1835	2303	1871	1764	1973	1817	1178	1016	2039	1986	1519	1844
SP_P08669_GLYC_Peptide_105	1882	1522	1038	1957	2086	1801	3499	2394	2217	3241	2783	2031	2141	1791	1172	2172	1407	1790	1692	1681	1923	2147	2236	2624	940	1386	1345	2154	1765	1488	2404	2095	1523	4221	3723	2241	3625	2767	4563	3013	2849	3184	3017	2394	2445	2877	3431	2797	2091
SP_P08669_GLYC_Peptide_106	563	539	524	771	802	857	431	384	460	1214	968	748	723	673	459	646	410	328	696	634	739	839	790	1125	261	436	484	772	642	677	1250	1080	830	1069	1105	772	1122	1073	1431	1091	988	1241	1002	982	759	1287	1063	1036	1122
SP_P08669_GLYC_Peptide_107	552	584	506	699	897	896	450	526	564	1253	937	698	854	678	450	665	324	261	653	629	781	873	938	1226	263	454	500	868	660	657	1298	1120	1084	1322	1155	772	1231	1141	1945	1286	978	1241	1153	1046	853	1322	1030	875	1233
SP_P08669_GLYC_Peptide_108	549	641	535	674	841	870	417	528	562	1482	1221	1069	1248	655	451	711	340	263	754	677	841	947	929	1147	236	397	439	848	739	748	1268	1099	1087	1136	1200	751	1353	1423	2105	2054	1126	1276	1394	1591	1031	1624	984	915	1167
SP_P08669_GLYC_Peptide_109	424	485	415	563	654	514	638	428	319	1116	881	549	651	525	302	538	280	238	581	528	570	802	802	963	177	394	338	856	616	848	1250	928	966	1388	829	579	1043	964	1430	1033	990	1054	1138	1053	823	1178	824	705	1126
SP_P08669_GLYC_Peptide_110	491	561	453	650	617	699	635	624	445	1159	1005	642	730	712	405	671	419	318	581	568	613	785	860	954	253	474	415	730	630	587	1110	1239	983	1241	1291	806	1037	1012	1299	1256	1214	1307	1013	1099	962	1122	957	845	960
SP_P08669_GLYC_Peptide_111	661	638	548	572	627	445	559	623	340	1619	1651	1210	802	757	443	685	623	523	538	585	643	636	648	751	474	554	425	737	763	566	1145	1148	967	1163	1091	708	1134	1111	1423	1445	1347	1429	1285	1274	1234	997	1110	1028	796
SP_P08669_GLYC_Peptide_112	1308	1315	1145	1199	1157	959	1413	1497	826	4822	4691	2841	1552	1554	553	1461	1555	960	1230	1264	1247	1209	1366	1191	1149	1330	956	1339	1308	980	2052	2215	1895	3853	4180	2676	2750	2887	3764	2969	2995	2917	2214	2212	1998	1501	1702	1390	1431
SP_P08669_GLYC_Peptide_113	1802	1858	1615	1995	1964	1218	1886	3410	1809	3472	3618	2283	2593	2899	650	6297	6321	3388	1983	1929	2141	2161	2398	2257	1777	2019	1206	3011	2665	1999	4123	4116	3789	58327	44630	29462	8765	9265	13514	15593	13004	15497	6080	6210	5237	4892	6006	3817	2240
SP_P08669_GLYC_Peptide_114	1999	2554	2060	2214	2872	1567	3774	3972	1900	3534	3830	2840	3531	3687	520	4213	3556	1673	2725	3306	3490	3406	3462	3432	2245	2646	1705	3968	4044	3170	3028	3548	3062	24341	26753	12662	5074	5357	9206	4332	4363	4254	4119	4582	3580	3451	4458	2687	2053
SP_P08669_GLYC_Peptide_115	1755	2454	1544	1879	2621	1718	2392	3237	1799	3517	3840	2827	2975	3380	570	4062	3560	2169	2741	2807	3455	2699	3115	2761	1827	2138	1381	3343	3701	3058	3680	4323	2930	34226	39297	20971	6070	8667	9823	8580	7103	7610	4234	4423	2696	3441	4442	2988	1948
SP_P08669_GLYC_Peptide_116	1739	2469	1325	2332	3050	2143	1511	3588	1926	3427	4246	2062	3222	3908	496	4352	4179	2481	3034	3313	3696	2965	3332	2460	1692	1920	1866	3764	3787	2917	3851	3899	3075	36022	40583	19635	5396	9156	9501	8036	8890	7229	3648	4058	2922	4190	4709	3175	1975
SP_P08669_GLYC_Peptide_117	6147	6884	3901	6262	6332	5221	7039	8329	5023	7999	9671	5914	6362	8922	764	7234	7211	4384	5001	5972	6234	5243	5467	3402	2531	3142	2633	7076	7457	5228	7311	8817	4908	37502	41694	34478	10803	19007	21368	20921	21295	12121	8910	8760	8097	9474	15814	7919	3727
SP_P08669_GLYC_Peptide_118	3146	3006	1657	2282	2703	3563	4216	3816	3281	5377	6416	3319	3964	4386	471	3839	2953	3218	3595	3475	3380	3014	3226	2113	1978	2195	2078	3855	4544	2861	4531	4564	2114	27229	42612	20237	7049	11612	10377	5548	7457	6737	4244	4791	3818	4649	6919	3696	2569
SP_P08669_GLYC_Peptide_119	2235	1311	1722	1917	1200	1369	3549	4256	4358	2376	2281	3530	2593	2247	1173	4825	4194	2087	2801	2214	1888	3515	2798	945	2496	2622	1595	2884	1762	1942	3551	1989	1189	34654	37303	21766	9949	6309	5525	8816	6228	3705	6246	5770	4480	4298	3306	2816	2909
SP_P08669_GLYC_Peptide_120	1485	1303	1848	2393	1394	1480	2524	2962	4755	1779	2770	2174	3032	1749	1317	3603	3306	2901	2437	2021	1083	2705	2646	1397	1752	1871	1536	2751	1681	1517	3435	2202	1815	36415	33330	35168	8182	6220	5507	4983	4973	3609	3928	3495	3373	4438	2898	2711	2431
[truncated: 14 more columns]
