# Supplementary material for: A Lassa virus mRNA vaccine confers protection but does not require neutralizing antibody in a guinea pig model of infection
Source: Nat Commun. 2023 Sep 12;14:5603. doi: 10.1038/s41467-023-41376-6 (PMC10497546; doi:10.1038/s41467-023-41376-6)
Supplement: Supplementary file 3 — Source Data [file 41467_2023_41376_MOESM3_ESM.zip › Manuscript Source Data/Figure 5/Figure 5H - LII GP prefusion NK %MIP-1b+.txt]

Wild Type	Prefusion	Control
12.005630	10.630030	8.412199
9.231838	10.695330	9.828274
9.918461	11.110900	9.385498
7.882424	8.185306	7.672168
9.098148	10.290420	10.364440
		8.493759
