# Supplementary material for: A Lassa virus mRNA vaccine confers protection but does not require neutralizing antibody in a guinea pig model of infection
Source: Nat Commun. 2023 Sep 12;14:5603. doi: 10.1038/s41467-023-41376-6 (PMC10497546; doi:10.1038/s41467-023-41376-6)
Supplement: Supplementary file 3 — Source Data [file 41467_2023_41376_MOESM3_ESM.zip › Manuscript Source Data/Figure 5/Figure 5E - LII GP-link NK %CD107a+.txt]

Wild Type	Prefusion	Control
4.886760	4.162171	2.119069
3.706677	4.648750	1.912254
3.422304	3.236457	2.471302
2.907366	4.472202	3.373538
6.932346	4.988043	4.601192
		2.684031
