# Supplementary material for: A Lassa virus mRNA vaccine confers protection but does not require neutralizing antibody in a guinea pig model of infection
Source: Nat Commun. 2023 Sep 12;14:5603. doi: 10.1038/s41467-023-41376-6 (PMC10497546; doi:10.1038/s41467-023-41376-6)
Supplement: Supplementary file 3 — Source Data [file 41467_2023_41376_MOESM3_ESM.zip › Manuscript Source Data/Figure 5/Figure 5D - LIV GP-prefusion ADCP.txt]

Wild Type	Prefusion	Control
22514.59000	21987.85000	8384.588000
19073.92000	21316.41000	20837.730000
23367.46000	24589.18000	21352.690000
22283.51000	20500.40000	15053.840000
23465.90000	19047.54000	8985.513000
		7980.659000
