# Supplementary material for: A Lassa virus mRNA vaccine confers protection but does not require neutralizing antibody in a guinea pig model of infection
Source: Nat Commun. 2023 Sep 12;14:5603. doi: 10.1038/s41467-023-41376-6 (PMC10497546; doi:10.1038/s41467-023-41376-6)
Supplement: Supplementary file 3 — Source Data [file 41467_2023_41376_MOESM3_ESM.zip › Manuscript Source Data/Figure 5/Figure 5B - LIV GP prefusion ADNP.txt]

Wild Type	Prefusion	Control
14900.31000	22844.48000	3181.444000
14439.44000	14552.27000	14295.490000
12687.54000	25737.86000	10161.760000
13890.06000	31500.35000	4919.016000
22502.09000	11601.32000	2061.747000
		3208.011000
