# Supplementary material for: A Lassa virus mRNA vaccine confers protection but does not require neutralizing antibody in a guinea pig model of infection
Source: Nat Commun. 2023 Sep 12;14:5603. doi: 10.1038/s41467-023-41376-6 (PMC10497546; doi:10.1038/s41467-023-41376-6)
Supplement: Supplementary file 3 — Source Data [file 41467_2023_41376_MOESM3_ESM.zip › Manuscript Source Data/Figure 5/Figure 5C - LIV GP-link ADCP.txt]

Wild Type	Prefusion	Control
18994.78000	21066.94000	7360.770000
19717.66000	20680.34000	19748.800000
17810.37000	21278.09000	20375.380000
18027.25000	20713.58000	18278.130000
21940.37000	19883.89000	8142.576000
		8341.880000
