# Supplementary material for: A Lassa virus mRNA vaccine confers protection but does not require neutralizing antibody in a guinea pig model of infection
Source: Nat Commun. 2023 Sep 12;14:5603. doi: 10.1038/s41467-023-41376-6 (PMC10497546; doi:10.1038/s41467-023-41376-6)
Supplement: Supplementary file 3 — Source Data [file 41467_2023_41376_MOESM3_ESM.zip › Manuscript Source Data/Figure 5/Figure 5I - LIV GP-link ADCD.txt]

Wild Type	Prefusion	Control
221907.60000	299803.50000	8682.531000
204227.80000	235207.90000	212425.300000
228106.10000	275906.50000	235018.100000
248610.30000	270462.50000	166822.100000
266920.50000	286798.70000	10814.170000
		9120.734000
