# Supplementary material for: A Lassa virus mRNA vaccine confers protection but does not require neutralizing antibody in a guinea pig model of infection
Source: Nat Commun. 2023 Sep 12;14:5603. doi: 10.1038/s41467-023-41376-6 (PMC10497546; doi:10.1038/s41467-023-41376-6)
Supplement: Supplementary file 3 — Source Data [file 41467_2023_41376_MOESM3_ESM.zip › Manuscript Source Data/Figure 5/Figure 5A - LIV GP-link ADNP.txt]

Wild Type	Prefusion	Control
12917.61000	40541.07000	1885.870000
17251.86000	23858.95000	15275.130000
8271.20800	31255.52000	8290.118000
15813.84000	37745.78000	3688.816000
24799.28000	12767.74000	1903.388000
		2174.661000
