# Supplementary material for: A Lassa virus mRNA vaccine confers protection but does not require neutralizing antibody in a guinea pig model of infection
Source: Nat Commun. 2023 Sep 12;14:5603. doi: 10.1038/s41467-023-41376-6 (PMC10497546; doi:10.1038/s41467-023-41376-6)
Supplement: Supplementary file 3 — Source Data [file 41467_2023_41376_MOESM3_ESM.zip › Manuscript Source Data/Figure 5/Figure 5J - LIV GP prefusion ADCD.txt]

Wild Type	Prefusion	Control
313304.20000	346015.80000	12084.800000
199430.90000	265240.00000	208170.700000
224892.10000	316689.10000	230476.500000
185583.20000	298875.10000	186475.200000
320069.10000	356719.20000	14944.730000
		12188.320000
