# Supplementary material for: A Lassa virus mRNA vaccine confers protection but does not require neutralizing antibody in a guinea pig model of infection
Source: Nat Commun. 2023 Sep 12;14:5603. doi: 10.1038/s41467-023-41376-6 (PMC10497546; doi:10.1038/s41467-023-41376-6)
Supplement: Supplementary file 3 — Source Data [file 41467_2023_41376_MOESM3_ESM.zip › Manuscript Source Data/Figure 5/Figure 5G - LII GP-link NK NK %MIP-1b+.txt]

Wild Type	Prefusion	Control
18.161170	17.033050	8.993739
12.616050	19.630960	7.714771
17.978020	17.130370	10.454810
13.797600	18.956020	10.135990
22.557790	19.843420	11.838160
		10.038680
