# Supplementary material for: A Lassa virus mRNA vaccine confers protection but does not require neutralizing antibody in a guinea pig model of infection
Source: Nat Commun. 2023 Sep 12;14:5603. doi: 10.1038/s41467-023-41376-6 (PMC10497546; doi:10.1038/s41467-023-41376-6)
Supplement: Supplementary file 3 — Source Data [file 41467_2023_41376_MOESM3_ESM.zip › Manuscript Source Data/Figure 5/Figure 5F - LII GP-prefusion NK %CD107a+.txt]

Wild Type	Prefusion	Control
3.468647	3.122836	3.600207
2.433512	3.005400	3.322542
3.692914	3.218984	2.564426
2.056036	2.190345	2.959206
2.745639	3.709774	3.061719
		2.490675
