# Supplementary material for: A Lassa virus mRNA vaccine confers protection but does not require neutralizing antibody in a guinea pig model of infection
Source: Nat Commun. 2023 Sep 12;14:5603. doi: 10.1038/s41467-023-41376-6 (PMC10497546; doi:10.1038/s41467-023-41376-6)
Supplement: Supplementary file 3 — Source Data [file 41467_2023_41376_MOESM3_ESM.zip › Manuscript Source Data/Figure 2/Figure 2A/Copy of Copy of Ward ELISA Means_plus postchal.txt]

	Wild-type Pre-Challenge	Wild-type Pre-Challenge	Wild-type Pre-Challenge	Wild-type Pre-Challenge	Wild-type Pre-Challenge	Prefusion Pre-Challenge	Prefusion Pre-Challenge	Prefusion Pre-Challenge	Prefusion Pre-Challenge	Prefusion Pre-Challenge	Wild-tpe Preimmune	Wild-tpe Preimmune	Wild-tpe Preimmune	Wild-tpe Preimmune	Wild-tpe Preimmune	Prefusion Preimmune	Prefusion Preimmune	Prefusion Preimmune	Prefusion Preimmune	Prefusion Preimmune	Wild-type Post-Challenge	Wild-type Post-Challenge	Wild-type Post-Challenge	Wild-type Post-Challenge	Wild-type Post-Challenge	Pre-fusion Post-challenge	Pre-fusion Post-challenge	Pre-fusion Post-challenge	Pre-fusion Post-challenge	Pre-fusion Post-challenge	37.7H	37.7H	37.7H	37.7H	37.7H
40.000000	1.5275	1.5260	1.4410	1.5620	1.5745	1.4845	1.4125	1.5015	1.4565	1.4245	0.3705	0.4030	0.3255	0.4040	0.2650	0.5840	0.3685	0.4290	0.4265	0.3320	1.462	1.469				1.478	1.442				1.669	1.685
160.000000	1.3810	1.3465	1.1620	1.2705	1.2590	1.3410	1.4015	1.4175	1.4290	1.3385	0.1265	0.1400	0.1375	0.1615	0.0955	0.1580	0.0955	0.1340	0.1280	0.0975	1.382	1.370				1.404	1.390				1.607	1.625
640.000000	1.3155	1.2955	0.7120	1.1070	1.0085	1.2375	1.2550	1.2555	1.2360	1.1590	0.0680	0.0645	0.0585	0.0650	0.0575	0.0675	0.0500	0.0605	0.0580	0.0620	1.284	1.308				1.307	1.315				1.640	1.611
2560.000000	1.0360	0.8525	0.3190	0.6330	0.5735	1.0995	1.0705	0.9510	1.0635	0.8520	0.0485	0.0445	0.0470	0.0430	0.0465	0.0540	0.0415	0.0440	0.0480	0.0515	1.103	1.169				1.200	1.233				1.650	1.596
10240.000000	0.7690	0.4530	0.1250	0.2440	0.2365	1.0160	0.7820	0.6180	0.8410	0.5325	0.0425	0.0400	0.0405	0.0405	0.0395	0.0450	0.0390	0.0410	0.0410	0.0430	0.835	0.915				0.977	0.989				1.496	1.495
40960.000000	0.3240	0.1605	0.0640	0.1160	0.1280	0.5850	0.3300	0.2265	0.3805	0.2610	0.0380	0.0380	0.0405	0.0405	0.0395	0.0405	0.0380	0.0380	0.0400	0.0430	0.383	0.493				0.592	0.555				1.326	1.296
163840.000000	0.1715	0.0770	0.0455	0.0595	0.0670	0.2625	0.1375	0.0965	0.1755	0.1405	0.0355	0.0365	0.0390	0.0375	0.0380	0.0395	0.0400	0.0390	0.0395	0.0410	0.137	0.184				0.237	0.227				1.223	0.969
655360.000000	0.0405	0.0390	0.0380	0.0375	0.0375	0.0345	0.0350	0.0350	0.0365	0.0375	0.0360	0.0380	0.0355	0.0365	0.0410	0.0395	0.0410	0.0425	0.0395	0.0410	0.062	0.075				0.091	0.089				0.664	0.531
2621440.000000																					0.038	0.041				0.047	0.043				0.245	0.204
1.048576e+007																					0.033	0.034				0.034	0.034				0.124	0.098
4.194304e+007																					0.030	0.031				0.032	0.032				0.071	0.063
																															0.054	0.055
