# Supplementary material for: A Lassa virus mRNA vaccine confers protection but does not require neutralizing antibody in a guinea pig model of infection
Source: Nat Commun. 2023 Sep 12;14:5603. doi: 10.1038/s41467-023-41376-6 (PMC10497546; doi:10.1038/s41467-023-41376-6)
Supplement: Supplementary file 3 — Source Data [file 41467_2023_41376_MOESM3_ESM.zip › Manuscript Source Data/Figure 2/Figure 2A/Average-Mod 1 repeat study values - Ksiazek antigen.txt]

	HMAF	HMAF	HMAF	HMAF	HMAF	HMAF	HMAF	HMAF	HMAF	HMAF	37.7H	37.7H	37.7H	37.7H	37.7H	37.7H	37.7H	37.7H	37.7H	37.7H	22.5D	22.5D	22.5D	22.5D	22.5D	22.5D	22.5D	22.5D	22.5D	22.5D	3.3B	3.3B	3.3B	3.3B	3.3B	3.3B	3.3B	3.3B	3.3B	3.3B
40.00	0.357250000	0.485250000									0.069250000	0.070250000									0.618250000	0.608250000									0.585250000	0.591250000
160.00	0.573250000	0.541250000									0.051250000	0.059250000									0.505250000	0.536250000									0.619250000	0.633250000
640.00	0.457250000	0.446250000									0.036250000	0.038250000									0.338250000	0.343250000									0.560250000	0.550250000
2560.00	0.268250000	0.256250000									0.025250000	0.036250000									0.157250000	0.160250000									0.392250000	0.360250000
10240.00	0.131250000	0.138250000									0.016250000	0.009250000									0.063250000	0.061250000									0.152250000	0.167250000
40960.00	0.043250000	0.035250000									0.000000000	0.000000000									0.020250000	0.017250000									0.060250000	0.051250000
163840.00	0.016250000	0.013250000									0.000000000	0.000000000									0.000000000	0.005250000									0.003250000	0.011250000
