# Supplementary material for: A Lassa virus mRNA vaccine confers protection but does not require neutralizing antibody in a guinea pig model of infection
Source: Nat Commun. 2023 Sep 12;14:5603. doi: 10.1038/s41467-023-41376-6 (PMC10497546; doi:10.1038/s41467-023-41376-6)
Supplement: Supplementary file 3 — Source Data [file 41467_2023_41376_MOESM3_ESM.zip › Manuscript Source Data/Figure 2/Figure 2C/add 37 7HAdd ControlsWard ELISA IgG 0 095 titers.txt]

		WT	WT	WT	WT	WT	Prefusion	Prefusion	Prefusion	Prefusion	Prefusion						HMAF	HMAF	HMAF	HMAF	HMAF	37.7H	37.7H	37.7H	37.7H	37.7H
0	0	2.34833300000000	2.42845300000000	1.99491400000000	2.52302400000000	2.03081600000000	2.49069900000000	2.01099100000000	2.35901200000000	2.30713000000000	2.05946100000000						7.73580000	7.83580000				14.65460	14.47500
28	28	3.67115714642969	3.77145060769665	3.15275099320645	3.13272196741072	3.68699512540952	6.44099283624146	5.36568228476198	5.37608782395303	5.89601686188179	4.89291907193057						7.88433333	7.76633333				15.00590	14.86400
54	54	7.35605700000000	6.64385900000000	5.38420400000000	6.16390000000000	6.29658400000000	7.34435900000000	7.16070600000000	6.88245500000000	7.27705300000000	7.58393900000000						7.37358333	7.72358333				14.68425	14.51600
