# Supplementary material for: A Lassa virus mRNA vaccine confers protection but does not require neutralizing antibody in a guinea pig model of infection
Source: Nat Commun. 2023 Sep 12;14:5603. doi: 10.1038/s41467-023-41376-6 (PMC10497546; doi:10.1038/s41467-023-41376-6)
Supplement: Supplementary file 3 — Source Data [file 41467_2023_41376_MOESM3_ESM.zip › Manuscript Source Data/Figure 2/Figure 2D/Clade 2 Antigen - individual.txt]

	M1-WT10-1 Pre-Challenge	M1-WT10-1 Pre-Challenge	M1-WT10-2 Pre-Challenge	M1-WT10-2 Pre-Challenge	M1-WT10-3 Pre-Challenge	M1-WT10-3 Pre-Challenge	M1-WT10-4 Pre-Challenge	M1-WT10-4 Pre-Challenge	M1-WT10-5 Pre-Challenge	M1-WT10-5 Pre-Challenge	M1-PF10-1 Pre-Challenge	M1-PF10-1 Pre-Challenge	M1-PF10-2 Pre-Challenge	M1-PF10-2 Pre-Challenge	M1-PF10-3 Pre-Challenge	M1-PF10-3 Pre-Challenge	M1-PF10-4 Pre-Challenge	M1-PF10-4 Pre-Challenge	M1-PF10-5 Pre-Challenge	M1-PF10-5 Pre-Challenge	HMAF	HMAF	37.7H(PreF GPC)	37.7H(PreF GPC)
40.00	1.530583330	1.608583330	1.557583330	1.638583330	1.522583330	1.487583330	1.589583330	1.602583330	1.693583330	1.706583330	1.55675000	1.58375000	1.58475000	1.58475000	1.58175000	1.55175000	1.68375000	1.64575000	1.60475000	1.62575000	1.88258333	1.84858333	1.82958333	1.86158333
160.00	1.468583330	1.454583330	1.429583330	1.481583330	1.249583330	1.279583330	1.480583330	1.492583330	1.491583330	1.522583330	1.54175000	1.60775000	1.52775000	1.54575000	1.54175000	1.58175000	1.61675000	1.62375000	1.56075000	1.55275000	1.49658333	1.53658333	1.90458333	1.78558333
640.00	1.262583330	1.351583330	1.273583330	1.245583330	0.864583330	0.800583330	1.226583330	1.250583330	1.245583330	1.429583330	1.52975000	1.54675000	1.54875000	1.46175000	1.47575000	1.43375000	1.48875000	1.55275000	1.47575000	1.45575000	1.17058333	1.25858333	1.72958333	1.83358333
2560.00	1.039583330	1.132583330	1.095583330	1.011583330	0.364583330	0.339583330	0.884583330	0.939583330	1.004583330	1.122583330	1.34475000	1.46075000	1.46575000	1.37375000	1.22275000	1.32575000	1.40075000	1.45575000	1.35775000	1.26675000	0.90058333	0.84158333	1.84558333	1.74558333
10240.00	0.619583330	0.721583330	0.654583330	0.564583330	0.145583330	0.131583330	0.377583330	0.453583330	0.533583330	0.773583330	1.29875000	1.28675000	1.35475000	1.26575000	1.14475000	1.04975000	1.23075000	1.32575000	0.83175000	0.96275000	0.35358333	0.29258333	1.71358333	1.67458333
40960.00	0.195583330	0.267583330	0.238583330	0.219583330	0.041583330	0.037583330	0.177583330	0.117583330	0.140583330	0.281583330	0.93875000	0.94775000	1.01175000	0.95075000	0.66775000	0.59875000	0.92575000	0.97075000	0.36275000	0.41375000	0.06458333	0.06458333	1.63758333	1.54558333
163840.00	0.066583330	0.090583330	0.069583330	0.057583330	0.013583330	0.015583330	0.053583330	0.039583330	0.041583330	0.109583330	0.40575000	0.44175000	0.57875000	0.42975000	0.24775000	0.21975000	0.44575000	0.51775000	0.11675000	0.14475000	0.00000000	0.00000000	1.39958333	1.25758333
