# Supplementary material for: A Lassa virus mRNA vaccine confers protection but does not require neutralizing antibody in a guinea pig model of infection
Source: Nat Commun. 2023 Sep 12;14:5603. doi: 10.1038/s41467-023-41376-6 (PMC10497546; doi:10.1038/s41467-023-41376-6)
Supplement: Supplementary file 3 — Source Data [file 41467_2023_41376_MOESM3_ESM.zip › Manuscript Source Data/Figure 2/Figure 2E/Clade 5 Antigen - individual.txt]

	M1-WT10-1 Pre-Challenge	M1-WT10-1 Pre-Challenge	M1-WT10-2 Pre-Challenge	M1-WT10-2 Pre-Challenge	M1-WT10-3 Pre-Challenge	M1-WT10-3 Pre-Challenge	M1-WT10-4 Pre-Challenge	M1-WT10-4 Pre-Challenge	M1-WT10-5 Pre-Challenge	M1-WT10-5 Pre-Challenge	M1-PF10-1 Pre-Challenge	M1-PF10-1 Pre-Challenge	M1-PF10-2 Pre-Challenge	M1-PF10-2 Pre-Challenge	M1-PF10-3 Pre-Challenge	M1-PF10-3 Pre-Challenge	M1-PF10-4 Pre-Challenge	M1-PF10-4 Pre-Challenge	M1-PF10-5 Pre-Challenge	M1-PF10-5 Pre-Challenge	HMAF	HMAF	37.7H(PreF GPC)	37.7H(PreF GPC)
40.00	1.339000000	1.300000000	1.340000000	1.318000000	1.248000000	1.261000000	1.317000000	1.314000000	1.347000000	1.343000000	1.42458333	1.39658333	1.36858333	1.38958333	1.39758333	1.41158333	1.35958333	1.38058333	1.44058333	1.42958333	1.604000	1.621000	1.534750	1.512750
160.00	1.266000000	1.203000000	1.282000000	1.289000000	1.021000000	1.011000000	1.098000000	1.175000000	1.263000000	1.249000000	1.36458333	1.35058333	1.35358333	1.36558333	1.33858333	1.35858333	1.34058333	1.39958333	1.38058333	1.35458333	1.369000	1.373000	1.550750	1.555750
640.00	1.100000000	1.081000000	1.210000000	1.190000000	0.803000000	0.808000000	0.963000000	1.063000000	1.153000000	1.073000000	1.35058333	1.35858333	1.32858333	1.33958333	1.26558333	1.27658333	1.36058333	1.40158333	1.24258333	1.26858333	1.171000	1.165000	1.524750	1.544750
2560.00	0.862000000	0.780000000	1.056000000	1.130000000	0.426000000	0.454000000	0.675000000	0.688000000	0.987000000	0.851000000	1.23158333	1.25958333	1.18758333	1.15958333	1.12758333	1.13558333	1.18658333	1.16258333	0.96658333	1.01558333	0.843000	0.801000	1.565750	1.508750
10240.00	0.505000000	0.419000000	0.584000000	0.699000000	0.144000000	0.131000000	0.176000000	0.221000000	0.563000000	0.466000000	1.19558333	1.18858333	1.11058333	1.05558333	0.89958333	0.84158333	1.10658333	1.09958333	0.60558333	0.73258333	0.374000	0.381000	1.515750	1.489750
40960.00	0.159000000	0.137000000	0.218000000	0.309000000	0.052000000	0.056000000	0.069000000	0.102000000	0.233000000	0.262000000	0.89158333	0.90758333	0.77858333	0.76758333	0.53058333	0.44458333	0.83658333	0.73658333	0.25658333	0.37558333	0.059000	0.046000	1.315750	1.300750
163840.00	0.053000000	0.039000000	0.060000000	0.102000000	0.020000000	0.020000000	0.029000000	0.040000000	0.080000000	0.136000000	0.38558333	0.45158333	0.33658333	0.32558333	0.20258333	0.15258333	0.31958333	0.30558333	0.09858333	0.14358333	0.000000	0.000000	1.147750	1.131750
