# Supplementary material for: A Lassa virus mRNA vaccine confers protection but does not require neutralizing antibody in a guinea pig model of infection
Source: Nat Commun. 2023 Sep 12;14:5603. doi: 10.1038/s41467-023-41376-6 (PMC10497546; doi:10.1038/s41467-023-41376-6)
Supplement: Supplementary file 3 — Source Data [file 41467_2023_41376_MOESM3_ESM.zip › Manuscript Source Data/Figure 2/Figures 2F-G/20200811 Neutralization assay (1).xlsx]

## Sheet: Protocol and notes
In BSL-2:
1. Prepare 30 mL MEM with 10% guinea pig complement, 0.1 gentamycin, and NO FBS (this is serum dilution media). (27 mL MEM plus 0.1% gentamycin, plus 3 mL guinea pig complement)
2. Heat inactivate 30 uL of each serum sample at 56C for 30 minutes. Do not heat inactivate mAbs.
a. Put sera on ice immediately after heat inactivation
3. Dilute sera 1:5 in serum dilution media in duplicate (15 uL serum, 60 uL serum dilution media, final volume 75 uL). You should have two 75 uL 1:5 dilutions of each serum sample.
4. Set up round bottom 96 well plates per diagram. Virus only and cells only wells should contain only 75 uL of serum dilution media.
5. Prepare 2-fold dilution series, starting with 1:10 dilution
a. 75 uL 1:5 dilution to 75 uL serum dilution media in first well. Final volume 150 uL. Mix by pipetting up and down.
b. 75 uL of serum dilution media in subsequent wells
c. Prepare dilutions by transferring 75 uL from well to well. Mix by pipetting up and down. Always check tips to ensure that the proper volume has been drawn up. Change tips between transfers.
d. Last well should only have 75 uL when finished
i. Remove 75 uL when finished, leaving 75 uL
6. Wrap plates in foil and store at 4C
In BSL-4:
1. Dilute virus to 40 PFU/75 uL
2. Add 75 uL of virus to all wells but cells only wells
3. Add 75 uL MEM with 10% FBS to cells only wells
4. Incubate at 37C for one hour
5. Add 100 uL of each dilution to assay plates
6. Adsorb 1 hour at 37C
7. Remove inoculum, add overlay media
8. Incubate 3 days at 37C
9. Fix cells per SOP
10. Stain plaques per SOP and count
Virus dilution:
Titer of stock virus is 1.9E6, desired PFU/well is 40. Volume is 75 uL, so need 40 PFU/75 uL, or about 540 PFU/mL
57 uL stock, 1,943 uL media
500 uL previous dilution, 4500 uL media
3 mL previous dilution, 27 mL previous dilution

## Sheet: Plate layout
	W-10-1	W-10-1	W-10-2	W-10-2	Virus	Cells	W-10-3	W-10-3	W-10-4	W-10-4	Virus	Cells
10
20
40
80
160
320
640
1280
	W-10-5	W-10-5	P-10-1	P-10-1	Virus	Cells	P-10-2	P-10-2	P-10-3	P-10-3	Virus	Cells
10
20
40
80
160
320
640
1280
	P-10-4	P-10-4	P-10-5	P-10-5	Virus	Cells	37.7H	37.7H	Preimmune	Preimmune	Virus	Cells
10
20
40
80
160
320
640
1280

## Sheet: Plaque count
	W-10-1	W-10-1	W-10-2	W-10-2		W-10-3	W-10-3	W-10-4	W-10-4		W-10-5	W-10-5
10	2	3	3	2		3	4	1	3		8	9
20	4	2	2	2		6	3	3	4		9	8
40	3	3	5	3		5	4	5	7		10	10
80	4	5	3	5		5	5	6	7		10	10
160	6	6	5	5		5	7	6	8		10	9
320	6	7	5	5		6	9	6	5		10	10
640	12	7	6	8		8	8	7	7		11	9
1280	10	8	8	9		10	10	9	9		10	11
Virus Avr:	10.2				Virus Avr:	10.9				Virus Avr:	10.5
	P-10-1	P-10-1		P-10-2	P-10-2	P-10-3	P-10-3		P-10-4	P-10-4	P-10-5	P-10-5
10	3	2		5	4	3	3		5	5	5	5
20	4	3		6	5	5	5		6	5	3	5
40	5	4		6	6	6	4		7	6	5	6
80	6	6		7	5	8	3		8	4	3	6
160	6	5		7	8	5	5		7	5	5	7
320	6	5		8	9	9	8		8	6	6	8
640	8	6		8	8	8	9		8	8	7	9
1280	10	10		10	10	10	10		9	9	8	10
Virus Avr:	10.5		Virus Avr:	10.1				Virus Avr:	10.1
	37.7H	37.7H	Preimmune	Preimmune
10	0	0	10	10
20	3	2	10	10
40	4	2	9	10
80	5	6	11	10
160	6	6	10	9
320	9	9	9	10
640	9	9	10	11
1280	10	10	10	10
Virus Avr:	10.2
	W-10-1	W-10-2	W-10-3	W-10-4	W-10-5	P-10-1	P-10-2	P-10-3	P-10-4	P-10-5	37.7H	Preimmune
10	0.245098	0.245098	0.321101	0.183486	0.809524	0.238095	0.445545	0.29703	0.49505	0.49505	0	0.980392
20	0.294118	0.196078	0.412844	0.321101	0.809524	0.333333	0.544554	0.49505	0.544554	0.39604	0.245098	0.980392
40	0.294118	0.392157	0.412844	0.550459	0.952381	0.428571	0.594059	0.49505	0.643564	0.544554	0.294118	0.931373
80	0.441176	0.392157	0.458716	0.59633	0.952381	0.571429	0.594059	0.544554	0.594059	0.445545	0.539216	1.02941
160	0.588235	0.490196	0.550459	0.642202	0.904762	0.52381	0.742574	0.49505	0.594059	0.594059	0.588235	0.931373
320	0.637255	0.490196	0.688073	0.504587	0.952381	0.52381	0.841584	0.841584	0.693069	0.693069	0.882353	0.931373
640	0.931373	0.686275	0.733945	0.642202	0.952381	0.666667	0.792079	0.841584	0.792079	0.792079	0.882353	1.02941
1280	0.882353	0.833333	0.917431	0.825688	1	0.952381	0.990099	0.990099	0.891089	0.891089	0.980392	0.980392
	W-10-1	W-10-2	W-10-3	W-10-4	W-10-5	P-10-1	P-10-2	P-10-3	P-10-4	P-10-5	37.7H	Preimmune
10	0.754902	0.754902	0.678899	0.816514	0.190476	0.761905	0.554455	0.70297	0.50495	0.50495	1	0.0196078
20	0.705882	0.803922	0.587156	0.678899	0.190476	0.666667	0.455446	0.50495	0.455446	0.60396	0.754902	0.0196078
40	0.705882	0.607843	0.587156	0.449541	0.047619	0.571429	0.405941	0.50495	0.356436	0.455446	0.705882	0.0686275
80	0.558824	0.607843	0.541284	0.40367	0.047619	0.428571	0.405941	0.455446	0.405941	0.554455	0.460784	-0.0294118
160	0.411765	0.509804	0.449541	0.357798	0.0952381	0.47619	0.257426	0.50495	0.405941	0.405941	0.411765	0.0686275
320	0.362745	0.509804	0.311927	0.495413	0.047619	0.47619	0.158416	0.158416	0.306931	0.306931	0.117647	0.0686275
640	0.0686275	0.313725	0.266055	0.357798	0.047619	0.333333	0.207921	0.158416	0.207921	0.207921	0.117647	-0.0294118
1280	0.117647	0.166667	0.0825688	0.174312	0	0.047619	0.00990099	0.00990099	0.108911	0.108911	0.0196078	0.0196078
	-0.252725			0.466743	0.0833333
